# Supplementary material for: Exploring the utility of circulating miRNAs as diagnostic biomarkers of fasciolosis
Source: Sci Rep. 2024 Mar 28;14:7431. doi: 10.1038/s41598-024-57704-9 (PMC10978983; doi:10.1038/s41598-024-57704-9)
Supplement: Supplementary file 2 — Supplementary Table S1. [file 41598_2024_57704_MOESM2_ESM.xlsx]

## Sheet: Fasciola MiRnome
			Chowdhury et al. Exploring the utility of circulating miRNAs as diagnostic biomarkers of Fasciolosis
			Supplementary Table 1. The compiled list of known F. hepatica miRNAs used to identify parasite miRNAs in sera
Updated	miRNA Index						Genomic Coordinates (2018 Genome PRJEB25283)	Overlap with WormBase ID (2015 Genome PRJEB6687)
		miRNA original name	miRNA name	Mature Sequence	Star Sequence	Precursor Sequence			Genomic Feature	Gene Description
Alison	1	fhe-bantam-3p	fhe-bantam-3p	UGAGAUCGCGAUUAAAGCUGGU	CAGCUCUUCUCGCGUGCUCUGA	CAGCUCUUCUCGCGUGCUCUGAGACAAUCACCAGGUUUUGCCCCAAAGGUCGGCCCUGGCAGUGGCAAUAGCCCUCUCUGAGAUCGCGAUUAAAGCUGGU	scaffold10x_1014_pilon:1638824..1638923:-	-	Intergenic	-
Alison	2	fhe-let-7a-5p	fhe-let-7a-5p	GAGAGGUAGUGACUCAUAUGACU	UCAUGUGUCUCACUAACUUCACA	AUUCGGCGAGAGGUAGUGACUCAUAUGACUUUACCAAUUGUCUUGGCGAAAUCUGAGACAGUUGUGUCUAAGUACUCUCUUUUACUCGCUACCUCGUUGUCUG	scaffold10x_1189_pilon:1273383..1273485:+	-	Intergenic	-		Intergenic	86
Alison	3	fhe-let-7b-5p	fhe-let-7b-5p	GGAGGUAGUUCGUUGUGUGGU	CAUGCAACCGACUAACUUUCUC	GGAGGUAGUUCGUUGUGUGGUUUGCCUUGGAUCAUCCGAGAAAUCACAUAGAACCAUGCAACCGACUAACUUUCUC	scaffold10x_1279_pilon:1764530..1764605:+	-	Intergenic	-		Intronic	33
Alison	4	fhe-let-7c-5p	fhe-let-7c-5p	GAGGUAGUGAGUUGUAUGUCUG	GCCAUACACCACACUGCCUUGC	GAGGUAGUGAGUUGUAUGUCUGCGGAUACACAUAUCCGGAUGUGGAUCAGCUGCCCCGCUUGGCCUCCGAGAGUUCCACUCAGUUCGGUACAUCUCCACGUGGACGAGGUUUGCACCAAUCAACUACUGCCCGCGGUGUGGACGUGGCCCCACUUGCGACCGUGAAUGGCUUAUCUCGGAGGUCAUUGCCCGGUAACUGCGCUCCCGAUUCAGCGGCCAUACACCACACUGCCUUGC	scaffold10x_677_pilon:791738..791974:+	-	Intergenic	-		Exonic	5
Alison	5	fhe-miR-1a-5p	fhe-miR-1a-3p	AUGGAAUGUGGCGAAGUAUGGU	ACAUGCUUCGGCACAUUGCUCAUA	ACAGCGACUACGUCCAUUGUCCGUCGGCUUCGCCCUCCCUAAGGGUGGCUAUAUGGAAUGUGGCGAAGUAUGGUCUUUCACU	scaffold10x_431_pilon:759180..759261:+	-	Intergenic	-
Alison	6	fhe-miR-1b-3p	fhe-miR-1b-3p	UGGAAUGUUGUGAAGUAUGUAC	CAUACUUCUCAAUAGGCCAUA	CAUACUUCUCAAUAGGCCAUACCGUUGGACGGGCCUCGACCUGUUGUUCAGGAACGAGGUACUCUAUGGAAUGUUGUGAAGUAUGUAC	scaffold10x_1074_pilon:831259..831346:+	BN1106_s73B000496	Exon 2 of 3 of maker-scaffold10x_1074_pilon-snap-gene-0.105	Uncharacterised
Alison	7	fhe-miR-2a-3p	fhe-miR-2a-3p	GUCACAGCCAGAAUUGAUGAACG	CAGUCAAUACUGGCUGGAGGCA	CAGUCAAUACUGGCUGGAGGCACCGUAAGUCUGUCACAGCCAGAAUUGAUGAACG	scaffold10x_286_pilon:1213118..1213172:-	-	Intergenic	-
Alison	8	fhe-miR-2b-1-3p	fhe-miR-2b-1-3p	GUAUCACAGCCCUGCUUGGGACA	CGUCCUCGGGGGUUGUGACACA	CCUCGGGGGUUGUGACACAUGGCGCCAUUGUAUCACAGCCCUGCUUGGGACA	scaffold10x_286_pilon:1213023..1213074:-	-	Intergenic	-
Alison	9	fhe-miR-2b-2-3p	fhe-miR-2b-2-3p	UAUCACAGCCCUGCUUGGAACACA	GGUUUCAAGUGGCUGUGCUUUA	GGUUUCAAGUGGCUGUGCUUUAUUGUUGAAGUAUAUCACAGCCCUGCUUGGAACACA	scaffold10x_217_pilon:5533091..5533147:+	-	Intergenic	-
Alison	10	fhe-miR-2c-3p	fhe-miR-2c-3p	AUAUCACAGCCGUGCUUAAGGGCU	CCCCUUCCACGACUGUGAUUUG	CCCCUUCCACGACUGUGAUUUGCUGUCACACAUAUCACAGCCGUGCUUAAGGGCU	scaffold10x_466_pilon:933776..933830:-	-	Intergenic	-
Alison	11	fhe-miR-2d-3p	fhe-miR-2d-3p	GUAUCACAGUCCUGCUUAGGUG	GUCAUCAGUAGAUUGUGAUACC	AUCAGUAGAUUGUGAUACCCUGCCAGCGUGGUUCGAAGGCGUGUGGCUCUUGAAGAAUUUCUGCGGCACCGCCAAGUAGUAUCACAGUCCUGCUUAGGUG	scaffold10x_466_pilon:933874..933973:-	-	Intergenic	-
Alison	12	fhe-miR-2e-5p	fhe-miR-2e-5p	UACCAACUUAGACUGCGUUAU	CCAACUUAGACUGCGUUAU	AACUUAGACUGCGUUAUACUGCCAUUGUCUCGUGUAUCACAGUCCAAGCUUUGG	scaffold10x_286_pilon:1212927..1212980:-	-	Intergenic	-
Alison	13	fhe-miR-2e-3p	fhe-miR-2e-3p	GUAUCACAGUCCAAGCUUUGG	UACCAACUUAGACUGCGUUAUA	CCAACUUAGACUGCGUUAUACUGCCAUUGUCUCGUGUAUCACAGUCCAAGCUUUGG	scaffold10x_286_pilon:1212927..1212982:-	-	Intergenic	-
Alison	14	fhe-miR-2f-3p	fhe-miR-2f-3p	GUCACAGCCAAUAUUGAUGCC	GGUAUCGAUUCUGGCUGGGAUA	AGGUAUCGAUUCUGGCUGGGAUAGCGAAGAAACGGGUCCACAGCGGAUCAACACGGCUUGGCACCGUUCCCAGCGCGGUUUGCCACCGUCUUACCUGUCACAGCCAAUAUUGAUGCC	scaffold10x_466_pilon:934043..934159:-	-	Intergenic	-
Alison	15	fhe-miR-7a-5p	fhe-miR-7a-5p	UGGAAGACUGGUGAUAUGUUGUU	CAACCUAUCACAAUCUUCCAUG	UGGAAGACUGGUGAUAUGUUGUUUCUCCGAUUAGUUUCGUCAGAUCUGACACAAAUCAGAUUGGACACCGGACAACCUAUCACAAUCUUCCAUG	scaffold10x_1322_pilon:785657..785750:+	?	Intron 2 of 4 of snap_masked-scaffold10x_1322_pilon-processed-gene-0.2	Uncharacterised
Alison	16	fhe-miR-7b-5p	fhe-miR-7b-5p	UGGAAGACUUGUGAUUAAGUUGUU	CAACAGUCACAAUCCUCCAUG	UGGAAGACUUGUGAUUAAGUUGUUCCUCAAAAGCCUCCGGGAAAAGUUGAACGACUUUUGCAACAACAGUCACAAUCCUCCAUG	scaffold10x_209_pilon:1247991..1248074:-	BN1106_s7151B000070	Intron 9 of 16	-
Alison	17	fhe-miR-8-3p	fhe-miR-8-3p	CUAAUACUGUUUGGUAAAGAUGCC	CGUCUUUCCCCGCAGUAUUGGA	CGUCUUUCCCCGCAGUAUUGGACAGUUUUAUAUUCUCUAAUACUGUUUGGUAAAGAUGCC	scaffold10x_53_pilon:64642..64701:+	-	Intergenic	-
Alison	18	fhe-miR-9-5p	fhe-miR-9-5p	UCUUUGGUUAUCAAGCAGUAUG	AUAAAGCUAGGUGACCAAAGUCA	UCUUUGGUUAUCAAGCAGUAUGAUUGUCACACUUGAAACGGCCAGUGACACAACAACACGCGCACUUGUGCUCGCGUGAUUGUUUCUGUGUCGAUGACACUCGGCUCGUCUAACAUCAUAAAGCUAGGUGACCAAAGU	scaffold10x_451_pilon:832883..833020:-	-	Intergenic	-
Alison	19	fhe-miR-10-5p	fhe-miR-10-5p	AACCCUGUAGACCCGAGUUUGCA	AAAUUCGAGUCUACAAGGAACG	AACCCUGUAGACCCGAGUUUGCAUGCACUGGAUUCAAAUUCGAGUCUACAAGGAAC	scaffold10x_2049_pilon:649837..649892:+	-	Intergenic	-
Alison	20	fhe-miR-12-5p	fhe-miR-12-5p	UGAGUAUUUCAUCAAGUAGUGA	GCUACUUUUGAAAUACUGCACG	UGAGUAUUUCAUCAAGUAGUGAGAGCUAAUUGAUUUCGCUACUUUUGAAAUACUGCACG	scaffold10x_1343_pilon:147218..147276:+	BN1106_s2709B000130	Intron 7 of 12 but on (-) strand	XPG/Rad2 endonuclease
Alison	21	fhe-miR-31-5p	fhe-miR-31-5p	UGGCAAGAUUAUGGCGAAGCUGA	AGCUACACCAUAUUUUGCCCAC	UGGCAAGAUUAUGGCGAAGCUGAGUGUUAAUAGUGUCCAGCUACACCAUAUUUUGCCCACGG	scaffold10x_973_pilon:317928..317989:-	BN1106_s2741B000351	Exon 1 of 7 of maker-scaffold10x_973_pilon-snap-gene-0.58	Ribosomal protein L24e/L24 superfamily
Alison	22	fhe-miR-36a-3p	fhe-miR-36a-3p	GUCACCGGGUAGACAUUCAUUCAC	GGAUGGUGUCCGUUCGGUCACC	AUGGUGUCCGUUCGGUCACCUAGCAAAGUUACCGAUCUUUGGUAGCUGGUCACCGGGUAGACAUUCAUUCAC	scaffold10x_1600_pilon:477530..477601:-	-	Intergenic	-
Alison	23	fhe-miR-36b-3p	fhe-miR-36b-3p	ACCACCGGGUAGACAUUCAUC	GGGUAAUGCCUGUUCGGUUAGUG	UGCCUGUGGGUAAUGCCUGUUCGGUUAGUGUAUAUGUAUAAAUCUGAUCUGACCGACUAUCCGCAUCCCGAUCUGAUCUGAGACCUCGAAUGCGAUCGAGUCGAAGAUCCGGAUCAGGGGUUUGCCGUUGAUUCGGAGAUCAAUACACCACCGGGUAGACAUUCAUCCGCUGA	scaffold10x_826_pilon:824506..824678:-	-	Intergenic	-
Alison	24	fhe-miR-61-5p	fhe-miR-61-5p	UGUGAGUCUCUUUCUUGUCCAUG	UCGUUCACGAAAGCUAAGAAACAGGAA	UCGUUCACGAAAGCUAAGAAACAGGAAACAUGUCAUAUUUUGUGGUUAUCUAUCUCGUGUGGUUGUGAGUCUCUUUCUUGUCCAUG	scaffold10x_1211_pilon:483506..483591:+	?	Intron 1 of 1 of maker-scaffold10x_1211_pilon-augustus-gene-0.52	Uncharacterised
Alison	25	fhe-miR-61-3p	fhe-miR-61-3p	AUGACUAGAAAGUGCACUCACUU	UGUGAGUCUCUUUCUUGUCCAUG	UGUGAGUCUCUUUCUUGUCCAUGGUACCAGUUCGAUUGAGAACGAUCUGUGCGUCGUGUUUCGUGUCACACCACAGUUCAUCUCAUACGUAACUCCAUACUGCCUGAGCCAGCCAUGACUAGAAAGUGCACUCACUUC	scaffold10x_1211_pilon:483569..483706:+	?	Intron 1 of 1 of maker-scaffold10x_1211_pilon-augustus-gene-0.52	Uncharacterised
Alison	26	fhe-miR-71a-5p	fhe-miR-71a-5p	UGAAAGACGAUGGUAGUGAGAUG	CCUCAUACCCAGUCUUUCGUG	UGAAAGACGAUGGUAGUGAGAUGCAAAACGUUUGCCGUUCAUCUCCCUACCCCGUCUUUUCUG	scaffold10x_286_pilon:1213211..1213273:-	-	Intergenic	-
Alison	27	fhe-miR-71b-5p	fhe-miR-71b-5p	UGAAAGACUUGAGUAGUGAG	UCUCCCUACCCCGUCUUUUCUG	UGAAAGACUUGAGUAGUGAGACGCAUGCCGGUUACCGUCAUGUGGUCAAGCCAUACUUCGGUCCCGGCGCCUCAUACCCAGUCUUUCGUG	scaffold10x_466_pilon:934223..934312:-	-	Intergenic	-
Alison	28	fhe-miR-71c-5p	fhe-miR-71c-5p	UGAAAGACAUGGGUAAUGAGGU	CUCAUAAUCCAUGUUUUUCGUA	UGAAAGACAUGGGUAAUGAGGUAUGCGAAUUAUAAUCUCAUAAUCCAUGUUUUUCGUA	scaffold10x_217_pilon:5532984..5533041:+	-	Intergenic	-
Alison	29	fhe-miR-87-3p	fhe-miR-87-3p	GGUGAGCAAAGUUUCAGGUGUGA	ACAACUGAUACCUCUUGCAC	ACAACUGAUACCUCUUGCACAUGUAUGGAAUGGUGAGCAAAGUUUCAGGUGUGA	scaffold10x_2111_pilon:569878..569931:-	-	Intergenic	-
Alison	30	fhe-miR-96-5p	fhe-miR-96-5p	CUUGGCACUUUGGAAUUGUCA	GGCGGUUACUCAGUGCCAAAAA	CUUGGCACUUUGGAAUUGUCACAAGCUCUUUGGGGCGGUUACUCAGUGCCAAAAA	scaffold10x_1074_pilon:1749659..1749713:-	-	Intergenic	-
Alison	31	fhe-miR-124-3p	fhe-miR-124-3p	UUAAGGCACGCGGUGAAUGUCA	GCAUUUUCCGUGGUAGCCUUGAU	GCAUUUUCCGUGGUAGCCUUGAUCUGCUCAUACUGACAGGCAUUAAGGCACGCGGUGAAUGUCA	scaffold10x_730_pilon:341039..341102:-	-	Intergenic	-
Alison	32	fhe-miR-125a-5p	fhe-miR-125a-5p	UCCCUGAGACCCUAGAGUUUC	AGCAAUUUUCUCUCUCAGGUAUG	UCCCUGAGACCCUAGAGUUUCCCAGCUUGUCAAAGCUCACGUUCAACGGAAAUUCUAUGGUUUCAGGUUA	scaffold10x_1304_pilon:293075..293144:+	-	Intergenic	-
Alison	33	fhe-miR-125b-5p	fhe-miR-125b-5p	CCCCUGAGACUGAUAAUUGCUC	AAAUUCUAUGGUUUCAGGUUA	CCCCUGAGACUGAUAAUUGCUCCUCUGUCAGAUUGCUGCACGCACUGAUUUUCCUCUCGGAGCAAUUUUCUCUCUCAGGUAUG	scaffold10x_677_pilon:848665..848747:+	-	Intergenic	-
Alison	34	fhe-miR-133-3p	fhe-miR-133-3p	UUGGUCCCUAUCAACCAGCUAU	CGCUGUUUGUUUGGGAUCCAAA	CGCUGUUUGUUUGGGAUCCAAAUGCGUUCCGGGGGCUGUGGUAACAAGCAAACAAGCAAAACCGACUUCCUUUUCCCCUCAGUGGAAGACGAAAUGAGGCUUGUACGCACCCAAAAGACAGCCGAUCACAUUUGACUCAUUUGGUCCCUAUCAACCAGCUAU	scaffold10x_1074_pilon:850357..850518:+	BN1106_s73B000487	Intron 9 of 15 but on (-) strand	Zinc finger ZZ-type
Alison	35	fhe-miR-184-1-3p	fhe-miR-184-1-5p	UGGACGGAGAUUUGUUAAGAGC	CACAAACUUUCUCUCUGUUCAUC	UGGACGGAGAUUUGUUAAGAGCAGGUGGCAGACCAAACGUCUUAUACUCGACUUUGAUCUUCAUGCACAAACUUUCUCUCUGUUCAUC	scaffold10x_513_pilon:2974340..2974427:+	-	Intergenic	-
Alison	36	fhe-miR-184-2-3p	fhe-miR-184-2-5p	UGGACGGAGAUUUGUUAAGAGC	CACAAACUUUCUCUCUGUUCAUC	UGGACGGAGAUUUGUUAAGAGCAGGUGGCAGACCAAACGUCUUAUACUCGACUUUGAUCUUCAUGCACAAACUUUCUCUCUGUUCAUC	scaffold10x_513_pilon:2974340..2974427:+	-	Intergenic	-
Alison	37	fhe-miR-190a-5p	fhe-miR-190a-5p	AGAUAUGUUUGGGUUACUUGGUG	CCAGUGACCAAACAUAUUCUCA	AGAUAUGUUUGGGUUACUUGGUGUCGAGACACGCAUUCGCCACCGCGGCGCUGUCCCUCUUUACAAUGCACACCAGUGACCAAACAUAUUCUC	scaffold10x_26_pilon:103301..103393:-	BN1106_s149B000360	Exon 44 of 44 of augustus_masked-scaffold10x_26_pilon-processed-gene-0.45	Talin
Alison	38	fhe-miR-190b-3p	fhe-miR-190b-5p	UGAUAUGUAUGGUUUUCGGUUG	CCCGGAACCCGUACAUCUCGUC	UGAUAUGUAUGGUUUUCGGUUGUGUCUAUUGUGGCCCGUCCCACACCCCCGGAACCCGUACAUCUCGUC	scaffold10x_203_pilon:1488472..1488540:-	BN1106_s1254B000147	Intron 1 of 3	I/LWEQ domain
Alison	39	fhe-miR-219-5p	fhe-miR-219-5p	UGAUUGUCCAUUCGCAUUUCUUG	AGAGAUGUUUAUGGGCAUCGAA	UGAUUGUCCAUUCGCAUUUCUUGCCGUCCGUUUCAAGCCUGUCUCGAUCCACCGAGUACACAAAUGGCUUAAAACGCGUACAAUAAGUGCAAGAGAUGUUUAUGGGCAUC	scaffold10x_353_pilon:913603..913712:-	-	Intergenic	-
Alison	40	fhe-miR-277a-3p	fhe-miR-277a-3p	GUAAAUGCAUUUUCUGGCCCG	AUGGGCAGAAAUGCGAUUCUACA	GGCAGAAAUGCGAUUCUACAUCACGCUCCCGCGUCGAAAGACGUGUGGGUGAGCUCCAACAAUGUAAAUGCAUUUUCUGGCCCG	scaffold10x_208_pilon:1598521..1598604:+	?	Intron 3 of 3 of snap_masked-scaffold10x_208_pilon-processed-gene-0.59 but on (-) strand	Uncharacterised
Alison	41	fhe-miR-277b-3p	fhe-miR-277b-3p	AAAAUGCAUCAUCUACCCGAGA	UGGGGCAGUCGGUGCAUUUCCA	UGGGGCAGUCGGUGCAUUUCCACUUCUCACGGUUGUAGCCCAGUUCUUUUUCAAUCCUUCAUCCAUGAUCUGGUGUCGGCCAAAUGGUGAUCUUUCCGCUACGGGGAAUCACAUUUGAACUAACUGACUUGCCAAGACAUGUGGAGGAGGAGAAGAGGAGUCAGGGUUUGACGUGAAAAUGCAUCAUCUACCCGAGA	scaffold10x_208_pilon:1598161..1598357:+	?	Intron 3 of 3 of snap_masked-scaffold10x_208_pilon-processed-gene-0.59 but on (-) strand	Uncharacterised
Alison	42	fhe-miR-278-3p	fhe-miR-278-3p	UCGGUGGGAGUAUCAUUCGUGC	GAACGAAUGGUAUUUUCAUCGGUC	GAACGAAUGGUAUUUUCAUCGGUCCGGACCCUAACUAACAACAAACGAAGUUUGGACUGACAGAUGCAACUGAUAGGAGCUUUACAUCUGUCCUUUCACAACAAAACGAUCGGUGGGAGUAUCAUUCGUGC	scaffold10x_494_pilon:349785..349915:+	BN1106_s1543B000085	Intron 1 of 3	Uncharacterised
Alison	43	fhe-miR-281-3p	fhe-miR-281-3p	AUGUCAUGGAGUUGCUCUCUACA	UGUCAUGGAGUUGCUCUCUACA	AGGAGGGCAAUUUUAUGACUUUCACGGUCUGUAUCCCGAGAAUCUCGGUAGUAUAUAGCCUGGCCAAUGUCAUGGAGUUGCUCUCUACA	scaffold10x_1639_pilon:368389..368477:-	BN1106_s1919B000065	Intron 1 of 4 but on (+) strand	14-3-3 domain superfamily
Alison	44	fhe-miR-307-3p	fhe-miR-307-3p	AUCACAACCUACUUGAUUGAGGGG	UCACAACCUACUUGAUUGAGGGG	CCUCAACAAGAAGGCUGUUGGAUGCCAUUCAUAACGUCAUUGCAUCACAACCUACUUGAUUGAGGGG	scaffold10x_1859_pilon:606878..606944:-	-	Intergenic	-
Alison	45	fhe-miR-493-5p	fhe-miR-493-5p	AUUACAUGGUAGGCUAUCAGU	UGGUAGCUGCCUGUGUAGUCG	AUUACAUGGUAGGCUAUCAGUACGUGGCUUGAUUUGAAAUCUGCGAGUGACGAUUUUAUGGUAGCUGCCUGUGUAGUCG	scaffold10x_563_pilon:2737994..2738073:+	BN1106_s35B000343	Intron 4 of 11	Alpha/Beta hydrolase fold
Alison	46	fhe-miR-745a-3p	fhe-miR-745a-3p	AUGCUGCCUUAUAAGAGCUGUG	UGCUGCCUUAUAAGAGCUGUGA	CCGAGAGAGUACUCAGUUCUCAUUAGGCAUGACAUGCUGCAAUAAAGAAAACAAAUGCCCAUGCUGCCUUAUAAGAGCUGUGAACUUCAGUGG	scaffold10x_313_pilon:3596122..3596214:-	-	Intergenic	-
Alison	47	fhe-miR-745b-3p	fhe-miR-745b-3p	GAAAGCUGCCAAGCGAAGGGC	GUGCUAUUCCCUUGGCUGCAUUC	GUGCUAUUCCCUUGGCUGCAUUCCAGUGCAAUAAAAUGAAAGCUGCCAAGCGAAGGGC	scaffold10x_313_pilon:3595984..3596041:-	-	Intergenic	-
Alison	48	fhe-miR-750-3p	fhe-miR-750-3p	ACCAGAUCUGACUCUUCCAGCUCU	AAGUUGGAAGGUUAGACCUAGCG	CAAGUUCAUUGAAGUUGGAAGGUUAGACCUAGCGUUUUGGUUUUGCUUUCCAUAGCAAUAACCGGUUUACCCAAGAGCACACCAGAUCUGACUCUUCCAGCUCUUCGAACUUU	scaffold10x_637_pilon:3348103..3348215:+	-	Intergenic	-
Alison	49	fhe-miR-1175-3p	fhe-miR-1175-3p	UGAGAUUCAACUACUUCAGCUG	GCUGUGGUCGUUGAGUCAGUACC	GCUGUGGUCGUUGAGUCAGUACCACGGUUACGAAUGGCUUGCUUACCUGCGCCCUUAUGGUGAGAUUCAACUACUUCAGCUG	scaffold10x_637_pilon:3348315..3348396:+	-	Intergenic	-
Alison	50	fhe-miR-1989-5p	fhe-miR-1989-5p	UCAGCUGUGUUCAUGUCUUCGA	GAACACGUGAGCACAACUAAUG	UCAGCUGUGUUCAUGUCUUCGAGUGAGAGCACACACGUAUCUCGUUUAUAUUCCUCGAACACGUGAGCACAACUAAUG	scaffold10x_75_pilon:1266024..1266101:-	-	Intergenic	-
Alison	51	fhe-miR-1992-3p	fhe-miR-1992-3p	UCAGCAGUUGCACCAUUGACG	UCAAUGUGCAACUGUUAUUA	UCAAUGUGCAACUGUUAUUACCGUUUGUUUGAAACGAUUCCCGAUCACCCGAAUCGGUCACGGGUUGGUCAGCUCGAGUCAUCCGGUAUCAGCAGUUGCACCAUUGACG	scaffold10x_640_pilon:1861668..1861776:-	-	Intergenic	-
Alison	52	fhe-miR-2162-3p	fhe-miR-2162-3p	GUAUUAUGCAACAUUUCACUCU	AGUGGGAUGGUUGCAUACGAACA	AGUGGGAUGGUUGCAUACGAACAAAGCCGUUUGUAUUAUGCAACAUUUCACUCU	scaffold10x_520_pilon:8307706..8307759:-	BN1106_s453B000260	Exon 1 of 3 of maker-scaffold10x_520_pilon-snap-gene-2.165	Uncharacterised
Alison	53	fhe-miR-2335-3p	fhe-miR-2335-3p	GAUAAUGAUGAAUUCCUAACUGAAU	CAACAUGAUGAGAAAGUCAGU	CAACAUGAUGAGAAAGUCAGUGGUCACUGGGGGUUUCUGUGCUGUUCAACGCUGUACGAUGAUGGUGAUAAUGAUGAAUUCCUAACUGAAU	scaffold10x_4_pilon:660924..661014:+	BN1106_s35B000343	Intron 4 of 11	NDRG4 protein (S33 family)
Alison	54	fhe-miR-3479a-3p	fhe-miR-3479a-3p	GUAUUGCACUUUCCUUCGCCUUA	CGGCGGAGGCUUUUGCAAUGUA	CGGCGGAGGCUUUUGCAAUGUAUCUAGCGGAAUGUAUUGCACUUUCCUUCGCCUUA	scaffold10x_906_pilon:388172..388227:-	-	Intergenic	-
Alison	55	fhe-miR-3479b-3p	fhe-miR-3479b-5p	GAUUGCACUACUCAUAGCCUUC	GUUGCUCUUGUCGAUGCAUGUG	GAUUGCACUACUCAUAGCCUUCGUUCAAGCAACUAAACAUCCGUCUCCACUUGAAUGGAGUUGCUCUUGUCGAUGCAUGUG	scaffold10x_1087_pilon:363052..363133:-	BN1106_s1921B000125	Intron 10 of 10	P-loop containing nucleoside triphosphate hydrolase
Alison	56	fhe-miR-6613-3p	fhe-miR-6613-3p	ACACUGAGCUCGAAGAUCGCA	GGUCAUUAGCCGGAUUGGCAUG	GGUCAUUAGCCGGAUUGGCAUGUCUGACAAACAGUAAAUUGUUCGUUUGUCUGCGUACACUGAGCUCGAAGAUCGCA	scaffold10x_486_pilon:299251..299328:+	BN1106_s4820B000198	Intron 6 of 6 but on (-) strand	Novel protein coding gene
Alison	57	fhe-miR-8437-5p	fhe-miR-8437-5p	UGGCGCUUAGUUAUAUGUCAUCG	AGGACAAAUACUAAGCGCCCAGA	UGGCGCUUAGUUAUAUGUCAUCGUGGUUUGACAGUGUCAACUGGAACCUGUUUUGUGAUCGAGGACAAAUACUAAGCGCCCAGA	scaffold10x_1194_pilon:1696571..1696654:-	-	Intergenic	-
Alison	58	fhe-miR-8457-3p	fhe-miR-8457-3p	UCACCGGGUGUUUUUCACCCUC	UCACCGGGUGUUUUUCACCCUC	GGGUGGAUACAGUCGGUUAUGUUGCCAAAAAAUCCGCACUACCGAACAACUUAACAUUUGGUCGAUCGGGCUACGAUCCAGCCUAUGCUCCCAUCGUGUUCAGUCAGUAACACUGGCUGACCGAUGAGAAGAACCCUCGAUCUGCUAAUCAGAUCAAUCGUGAUUCUAUUGGUACACCGAUCGGUUGUUCCCGCAUGGUUGGUCGUGUCCCGAUCCCGAAUGAGCGGACGCAUCACCGGGUGUUUUUCACCCUC	scaffold10x_487_pilon:3084640..3084893:-	-	Intergenic	-
Alison	59	fhe-miR-9389-5p	fhe-miR-9389-5p	AGGCGCUUUGAUUGUCCACACUGA	AGUGUUGACUCAUCGUGCCACU	AGGCGCUUUGAUUGUCCACACUGACGCGUGUACACGCAGUGUCACUGUCCAAUGCGAUGUAACGCAAUCCGCGGGUUUCUGGACGAGUUCAGAAUCGUCCGUUACGGUUGCUUCAUCGCUGUCGGGCCCGUGGCCUGUCGGUGCUCAUAUCAGGUUCAGUGUUGACUCAUCGUGCCACU	scaffold10x_324_pilon:2361535..2361713:+	BN1106_s629B000247	Intron 1 of 3 but on (+) strand	ATP synthase, F0 complex, subunit E, mitochondrial
Alison	60	fhe-miR-11584-3p	fhe-miR-11584-3p	CCAUUAUAUAAGAUUGAGGCUCU	CGCCUGAAUCUUAUAUAAAGGA	CGCCUGAAUCUUAUAUAAAGGAAAAUCUACUUGCAUUUUUCGCACCCAUUAUAUAAGAUUGAGGCUCU	scaffold10x_284_pilon:3586232..3586299:+	-	Intergenic	-
Alison	61	fhe-miR-11585-3p	fhe-miR-11585-3p	ACCGGUUUCGUCGUUCAACACC	ACCGGUUUCGUCGUUCAACACC	CGUUGCACCGUUCGGAAUUCGGGCAUUGCACAACUAUCGAUGACCGGUUUCGUCGUUCAACACC	scaffold10x_414_pilon:682527..682590:-	BN1106_s1311B000377	Intron 5 of 8 but on (+) stramd	Strawberry notch AAA domain
Alison	62	fhe-miR-11586-3p	fhe-miR-11586-3p	UGUAAGACGAUCGUAGUUGACG	UGACUGCUAUCGUAGGGCUG	UGACUGCUAUCGUAGGGCUGUCUCUUCCGCGAGGGAAAUUCUUUCUCAGACCAGUGGUUGUAAGACGAUCGUAGUUGACG	scaffold10x_2145_pilon:37421..37500:+	-	Intergenic	-
Alison	63	fhe-miR-11587-3p	fhe-miR-11587-3p	AUUCCGGCAGCUUAGUACAGCU	UACCCAGUUGAGGAAGUCGCG	UACCCAGUUGAGGAAGUCGCGUUGUGCAGAUGGCCAAUCAGCGAAACCGAUUCCGGCAGCUUAGUACAGCU	scaffold10x_119_pilon:529555..529622:+	-	Intergenic	-
Alison	64	fhe-miR-11598-5p	fhe-pubNovel-1-5p	UAGUCACUGGGCUACGAACACG	UGUGCGUAGUUUCAGUGAUUAGC	UAGUCACUGGGCUACGAACACGCUUUGGACAAUUGUGGUGGUGCAAUGCACUUGCUACCGCGUGUGCGUAGUUUCAGUGAUUAGC	scaffold10x_606_pilon:234501..234585:+	?	Intron 1 of 1 of maker-scaffold10x_606_pilon-snap-gene-0.29	Uncharacterised
Alison	65	fhe-miR-11599-5p	fhe-pubNovel-2-5p	AGUGGUGAUGGUCGAGUGGUUUAGA	GAAACCCCACCAUCACCGGCAAC	AGUGGUGAUGGUCGAGUGGUUUAGAGCGUUUGAUUACCAAUUCGGAGGUCCGAGGUUCGAAACCCCACCAUCACCGGCAAC	scaffold10x_118_pilon:855592..855672:+	BN1106_s434B000521	Intron 12 of 16 but on (-) strand	Serine/threonine-protein kinase active site
Alison	66	fhe-miR-11600-5p	fhe-pubNovel-3-5p	UCAGCACCGGCCGAAACGACA	UCAUUUCGGCUGGUGAUGAAA	UCAGCACCGGCCGAAACGACACCUGUGCACUGAUGGUGUCAUUUCGGCUGGUGAUGAAA	scaffold10x_862_pilon:122244..122302:+	BN1106_s109B000363	Intron 24 of 40	Cadherin-like superfamily
Alison	67	fhe-miR-11601-3p	fhe-pubNovel-4-3p	AGACACUCAGAGGACGAUCAGU	AGACACUCAGAGGACGAUCAGU	UGACCGUCACCUGAGUGUCCCUUUGACCGUACCAGUGAGUGACCCCCCAAUGAAACAAGAAAAGAGACACUCAGAGGACGAUCAGU	scaffold10x_436_pilon:2042042..2042127:+	BN1106_s4232B000078	Intron 4 of 4 but on (-) strand	Uncharacterised
Alison	68	fhe-miR-11602-5p	fhe-pubNovel-5-5p	UUGUGCGUCGUUUCAGUGACCGAA	AGGCCACUGAUCUGCGUACCCGGG	AGGCCACUGAUCUGCGUACCCGGGCUGUGUUUACUCCGGCGGGGGUAAAUCGUCGGUUUCAGUUACCAGCCUCCGACGCUGUCCCCCUACCGGUUGCCUUGUGCGUCGUUUCAGUGACCGAA	scaffold10x_11_pilon:143495..143616:+	-	Intergenic	-
Alison	69	fhe-miR-11603-5p	fhe-pubNovel-1-3p	UGUGCGUAGUUUCAGUGAUUAGC	GUCACUGGGCUACGAACACGC	GUCACUGGGCUACGAACACGCUUUGGACAAUUGUGGUGGUGCAAUGCACUUGCUACCGCGUGUGCGUAGUUUCAGUGAUU	scaffold10x_606_pilon:234502..234582:+	?	Intron 1 of 1 of maker-scaffold10x_606_pilon-snap-gene-0.29	-
Alison	70	fhe-miR-11604-5p	fhe-miR-745a-5p	UCAGUUCUCAUUAGGCAUGACAUG	UGCUGCCUUAUAAGAGCUGUGA	UCAGUUCUCAUUAGGCAUGACAUGCUGCAAUAAAGAAAACAAAUGCCCAUGCUGCCUUAUAAGAGCUGUGA	scaffold10x_313_pilon:3596132..3596202:-	-	Intergenic	-
Alison	71	fhe-miR-11605-5p	fhe-miR-8457-5p	GGGUGGAUACAGUCGGUUAUG	UCACCGGGUGUUUUUCACCCUC	GGGUGGAUACAGUCGGUUAUGUUGCCAAAAAAUCCGCACUACCGAACAACUUAACAUUUGGUCGAUCGGGCUACGAUCCAGCCUAUGCUCCCAUCGUGUUCAGUCAGUAACACUGGCUGACCGAUGAGAAGAACCCUCGAUCUGCUAAUCAGAUCAAUCGUGAUUCUAUUGGUACACCGAUCGGUUGUUCCCGCAUGGUUGGUCGUGUCCCGAUCCCGAAUGAGCGGACGCAUCACCGGGUGUUUUUCACCCUC	scaffold10x_487_pilon:3084640..3084893:-	-	Intergenic	-
Alison	72	fhe-miR-11606-5p	fhe-miR-307-5p	CCUCAACAAGAAGGCUGUUGGAUG	CCUCAACAAGAAGGCUGUUGGAUG	CCUCAACAAGAAGGCUGUUGGAUGCCAUUCAUAACGUCAUUGCAUCACAACCUACUUGAUUGAGGGG	scaffold10x_1859_pilon:606878..606944:-	-	Intergenic	-
Alison	73	fhe-miR-11607-5p	fhe-pubNovel-6-5p	AGGCUGUGUGUAGAGCAAGUUG	GAUUGCACUACUCAUAGCCUUC	AGGCUGUGUGUAGAGCAAGUUGGGGCGAUCCGUUUGUACUCGGAUCUUGAUACUCAUGAUCCCAGAUUGCACUACUCAUAGCCUUC	scaffold10x_1087_pilon:363112..363197:-	BN1106_s1921B000125	Intron 10 of 10	Mini-chromosome maintenance protein
Alison	74	fhe-miR-11608-5p	fhe-miR-281-5p	AGGAGGGCAAUUUUAUGACUUU	AGGAGGGCAAUUUUAUGACUUU	AGGAGGGCAAUUUUAUGACUUUCACGGUCUGUAUCCCGAGAAUCUCGGUAGUAUAUAGCCUGGCCAAUGUCAUGGAGUUGCUCUCUACA	scaffold10x_1639_pilon:368388..368477:-	BN1106_s1919B000065	Intron 1 of 4 but on (+) strand	-
Alison	75	fhe-miR-11609-5p	fhe-miR-11585-5p	CGUUGCACCGUUCGGAAUUCGGGCA	GUUGCACCGUUCGGAAUUCGGGC	GUUGCACCGUUCGGAAUUCGGGCAUUGCACAACUAUCGAUGACCGGUUUCGUCGUUCAACACC	scaffold10x_414_pilon:682526..682589:-	BN1106_s1311B000377	Intron 5 of 8 but on (+) stramd	Strawberry notch AAA domain
Alison	76	fhe-miR-11610-3p	fhe-Novel-1-3p	UUUUCGAGCGGUUUCCGAGUGG	GCUCCAAAACCGCUCUGAAACC	GCUCCAAAACCGCUCUGAAACCAAUCGGUUUUUAACCGGUUUUCGAGCGGUUUCCGAGUGG	scaffold10x_166_pilon:2768540..2768601:-	-	Intergenic	-
Alison	77	fhe-miR-11611-3p	fhe-Novel-2-5p	AUUACAGUCCGGACGUGGUUU	AUGGUUAGGUUUAUGUGAAUG	AUUACAGUCCGGACGUGGUUUCAGCUGCGGGUUAGGUUAAUAUAUGACGACAACAGUAAUGAAAUGGUUAGGUUUAUGUGAAUG	scaffold10x_123_pilon:667498..667582:+	-	Intergenic	-
Alison	78	fhe-miR-11612-5p	fhe-Novel-3-5p	ACUGGACUGACUUUUCCGAGAUU	UUUCGCUCUCGGUUCUUCGCC	ACUGGACUGACUUUUCCGAGAUUUUCUUCAACCUCCUUUUUGAAUCAAUUUCGCUCUCGGUUCUUCGCC	scaffold10x_890_pilon:278867..278936:-	-	Intergenic	-
Alison	79	fhe-miR-11613-5p	fhe-Novel-4-5p	AACAUUUCUCAAGACUGGCUUU	ACCGGUCUUGAGAAGGGUUACG	AACAUUUCUCAAGACUGGCUUUCUUUCAAAUCAUUUGUAAACCGGUCUUGAGAAGGGUUACG	scaffold10x_289_pilon:1276221..1276283:-	BN1106_s3827B000105	Intron 6 of 14	LysM domain
Alison	80	fhe-miR-11614-3p	fhe-Novel-7-3p	UGAGGGAGUGGAAUAGUAGCA	UUAAAGUAGCAGGCAUCCCACAGU	UUAAAGUAGCAGGCAUCCCACAGUGCCCCAGUGAGAGGGCUUGAGGGAGUGGAAUAGUAGCA	scaffold10x_436_pilon:511786..511848:-	-	Intergenic	-
Alison	81	fhe-miR-11615-3p	fhe-Novel-8-3p	UGCAUUUGCUACCUGAUGACUU	GUCACUAGACGGCCUGAUGUGUU	GUCACUAGACGGCCUGAUGUGUUACGCUUUUUUCAUUGAACGUUUGCAUUUGCUACCUGAUGACUU	scaffold10x_279_pilon:208414..208480:+	-	Intergenic	-
Alison	82	fhe-miR-11616-3p	fhe-Novel-9-3p	CACAUGGGGCAAAAUUGGGACA	CCCCAAUGUUGCCCCAUGAGGC	CCCCAAUGUUGCCCCAUGAGGCAACCCCCAAGCGAUGGGGCUAACCCCAACCUUGGGGCAGCCACAUGGGGCAAAAUUGGGACA	scaffold10x_119_pilon:2387929..2388013:-	-	Intergenic	-
Alison	83	fhe-miR-11617-3p	fhe-Novel-10-3p	ACCGGUCUUGAGAAGGGUUACU	UAAUCUUUCUCAAGACCAGACU	UAAUCUUUCUCAAGACCAGACUACAGUCCGAUGGUAGACUGGAUUGUAAACCGGUCUUGAGAAGGGUUACU	scaffold10x_284_pilon:882194..882265:-	-	Intergenic	-
Alison	84	fhe-miR-11618-5p	fhe-Novel-11-5p	AAGCUCGUAGUUGGAUCUGGGU	CCGGGUCCAGCUAUCAAGUUUAC	AAGCUCGUAGUUGGAUCUGGGUGGCAGGAGUAGUGCCGCUGCUAGUGGGUCUGUCCCGGUUGCCACCGGGUCCAGCUAUCAAGUUUAC	scaffold10x_2003_pilon:391931..392019:-	-	Intergenic	-
Alison	85	fhe-miR-11619-5p	fhe-Novel-12-5p	UGGUUUUGCUAGCUGACACUG	GUGUUAGCCAGUCGAAUCCAGC	UGGUUUUGCUAGCUGACACUGAAUUAAUCACGUUCAGUGUUAGCCAGUCGAAUCCAGC	scaffold10x_703_pilon:1111479..1111537:-	-	Intergenic	-
Alison	86	fhe-miR-11620-5p	fhe-Novel-13-5p	UCGGUCAGGCAGUAAGCUGUG	CGGAAUGCUCGGACCUGGUG	UCGGUCAGGCAGUAAGCUGUGGGAACACGGAAUGCUCGGACCUGGUG	scaffold10x_1525_pilon:6132..6179:-	-	Intergenic	-
Alison	87	fhe-miR-11621-3p	fhe-Novel-14-3p	UUUGGAAAAGUAGGUUGUGCC	UACGACCUACUUUGCCGACAA	UACGACCUACUUUGCCGACAACAACAUGGUUUUUGGAAAAGUAGGUUGUGCC	scaffold10x_199_pilon:2376717..2376769:+	-	Intergenic	-
Alison	88	fhe-miR-11622-3p	fhe-Novel-15-3p	UUAUUUUGGGUGUGAUAGAUU	UGACACCCCCGCACGAGCGUUU	UGACACCCCCGCACGAGCGUUUGUCCUCCAAGUUAAGGGAAACAACGCUUAUUUUGGGUGUGAUAGAUU	scaffold10x_1453_pilon:569624..569693:-	-	Intergenic	-
Alison	89	fhe-miR-11623-1-3p	fhe-Novel-16-1-3p	UCGUGAAAGUGAACACUGGUGU	CGGAGUUCAAUAAAUGGAAUG	CGGAGUUCAAUAAAUGGAAUGAGUUUCGAAACGGUGCCGAGACCAAUUUCGUGAAAGUGAACACUGGUGU	scaffold10x_1111_pilon:78437..78507:+	-	Intergenic	-
Alison	90	fhe-miR-11623-2-3p	fhe-Novel-16-2-3p	UCGUGAAAGUGAACACUGGUGU	UUACCGGAGUUCAAUAAAU	UUACCGGAGUUCAAUAAAUGAAAUGAGUGUCGAAAAGGUGCCGAGACCAAUUUCGUGAAAGUGAACACUGGUGU	scaffold10x_183_pilon:88408..88478:-	-	Intergenic	-
Alison	91	fhe-miR-11624-3p	fhe-Novel-17-5p	GCUUCAUCGUUAGCCUGGAAUG	ACCUAGGCUAACGAAGCUU	GCUUCAUCGUUAGCCUGGAAUGGCUCUUGGGUAGAGGCCAACUCUCCCACACCUAGGCUAACGAAGCUU	scaffold10x_1178_pilon:1378544..1378613:+	-	Intergenic	-
Alison	92	fhe-miR-11625-5p	fhe-Novel-18-5p	CGGGCUGGCUCUCAACGGUUUGU	ACUACAUGAUAUAGCACCCU	CGGGCUGGCUCUCAACGGUUUGUUGGACAUCUACACUACAUGAUAUAGCACCCU	scaffold10x_136_pilon:575796..575850:-	-	Intergenic	-
Alison	93	fhe-miR-11626-1-5p	fhe-Novel-19-1-5p	GUGAAACCUGUGGUUGUGCU	CCUCGCACCGCAGACCAGGGU	GUGAAACCUGUGGUUGUGCUUAAGACACCAUUGCGUAGCCAGAUAAGAAGAGCCGACGGCACGAACUGUGACGAAAGCCUCGCACCGCAGACCAGGGU	scaffold10x_483_pilon:2107118..2107216:-	-	Intergenic	-
Alison	94	fhe-miR-11626-2-5p	fhe-Novel-19-2-5p	GUGAAACCUGUGGUUGUGCU	CCUCGCACCGCAGACCAGGGU	GUGAAACCUGUGGUUGUGCUUAAGACACCAUUGCGUAGCCAGAUAAGAAGAGCCGACGGCACGAACUGUGACGAAAGCCUCGCACCGCAGACCAGGGU	scaffold10x_483_pilon:2109575..2109673:+	-	Intergenic	-
Alison	95	fhe-miR-11627-5p	fhe-Novel-20-5p	UAUCUAAGUCGGACUUGGUU	CUCGUUUGGGACGUUCACG	UAUCUAAGUCGGACUUGGUUGCCCUACGAAGACAUGUGGGCUACCUAUAGCGUUAAGUGGGCAAUCUCGUUUGGGACGUUCACG	scaffold10x_236_pilon:174802..174886:-	-	Intergenic	-
Alison	96	fhe-miR-11628-3p	fhe-Novel-21-3p	CACUACCGGCACCUUGCCUGA	GGCACGGUACCGGUAGCGUU	GGCACGGUACCGGUAGCGUUUCCGAAAGAUCUCCGAAAGUUACCGGAGAACCACCGGAACACUACCGGCACCUUGCCUGA	scaffold10x_1144_pilon:294440..294520:-	-	Intergenic	-
Alison	97	fhe-miR-11629-1-3p	fhe-Novel-22-1-3p	UCGCCAUUGUAUUCCUGGAGG	UCUGAGGUAGUCCACCGGCGUGA	UCUGAGGUAGUCCACCGGCGUGAUCGGGCGGAGGUGACGAUUUGCUGACGUUUGUCGCCAUUGUAUUCCUGGAGG	scaffold10x_93_pilon:21870..21945:+	-	Intergenic	-
Alison	98	fhe-miR-11629-2-3p	fhe-Novel-22-2-3p	UCGCCAUUGUAUUCCUGGAGG	UCUGAGGUAGUCCACCGGCGUGA	UCUGAGGUAGUCCACCGGCGUGAUCGGGCGGAGGUGACGAUUUGCUGACGUUUGUCGCCAUUGUAUUCCUGGAGG	scaffold10x_1159_pilon:8094..8169:+	-	Intergenic	-
Alison	99	fhe-miR-11630-3p	fhe-Novel-23-3p	GUGAGGACCUCGGCAAUCGGAU	CUGGCUGCAAGGUCCUCGCAA	CUGGCUGCAAGGUCCUCGCAAUUUAUUUGGUCACUUGGAUAAAAUUGCCUGUGAGGACCUCGGCAAUCGGAU	scaffold10x_324_pilon:1874725..1874797:-	-	Intergenic	-
Alison	100	fhe-miR-11631-3p	fhe-Novel-24-3p	GUUCAGAUUGUUUUUUGCUGA	AACAAGAAACAUCAACGU	AACAAGAAACAUCAACGUGGAUCGUUCAGAUUGUUUUUUGCUGA	scaffold10x_302_pilon:575484..575528:+	BN1106_s358B000213	Intron 3 of 3	Homeobox-like domain superfamily
Alison	101	fhe-miR-11632-5p	fhe-Novel-25-5p	UAGACACUGUGGAACACAACU	UUGUGUUCCACUCUAUA	UAGACACUGUGGAACACAACUAACAGGGGUCUUGGCGGCGCUGGUUGUGUUCCACUCUAUA	scaffold10x_1058_pilon:948210..948271:+	-	Intergenic	-
Alison	102	fhe-miR-11633-5p	fhe-Novel-26-5p	UUUCCGGUGGAUAAUUUUCC	CCAAUUACACUGGAAAAC	UUUCCGGUGGAUAAUUUUCCUGGCCUACCGGCCCAAUUACACUGGAAAAC	scaffold10x_471_pilon:966603..966653:-	-	Intergenic	-
Alison	103	fhe-miR-11634-3p	fhe-Novel-27-3p	AACGCGAGGUCGUUAGAUGU	AUCAACUCUAGAGGAAA	AUCAACUCUAGAGGAAACUAACGCGAGGUCGUUAGAUGU	scaffold10x_116_pilon:237862..237901:-	-	Intergenic	-
Alison	104	fhe-miR-11635-5p	fhe-Novel-28-5p	UUUUGUCAGUUCCAUGUGCUUU	CAUGCGACAUUGAACGACAAA	UUUUGUCAGUUCCAUGUGCUUUGUGAUACGAAGAAGAACUGCAUUCAAUUCAGUCAUGCGACAUUGAACGACAAA	scaffold10x_493_pilon:16402..16477:+	-	Intergenic	-
Alison	105	fhe-miR-11636-5p	fhe-Novel-29-5p	UGUGGGAAGACGAUAGACUAC	AGUUUAAAGACAACCCAUUGA	UGUGGGAAGACGAUAGACUACACCGAGCAGUAGGGUGUCUGUCCUGUGAAGUUUAAAGACAACCCAUUGA	scaffold10x_724_pilon:905750..905820:+	-	Intergenic	-
Alison	106	fhe-miR-11637-3p	fhe-Novel-30-3p	UUUGGGACUAUUUUAACAAU	AGAGAGAGCAUUUAGUCCCAAAAA	AGAGAGAGCAUUUAGUCCCAAAAAAGUUCCUCAAGGGACUAUUUUGGGACUAUUUUAACAAU	scaffold10x_511_pilon:1729154..1729216:+	BN1106_s3041B000092	Intron 1 of 3 on (-) strand	-
Alison	107	fhe-miR-11638-5p	fhe-Novel-31-5p	UCACGGAACUGGUACCUCAAUU	UAUUAGGUUCAGGAAAGGAUG	UCACGGAACUGGUACCUCAAUUGAGAAAUUUGGCUCGAAUAUUAGGUUCAGGAAAGGAUG	scaffold10x_494_pilon:1947773..1947833:-	BN1106_s3395B000120	Intron 1 of 2	Endoplasmic reticulum resident protein 29, 2C C-terminal
Alison	108	fhe-miR-11639-3p	fhe-Novel-32-3p	CUGAAGGAACUACUGUUAAGA	AAUAUCGGUAUUCCAGUA	AAUAUCGGUAUUCCAGUAACCAAGCUGAAGGAACUACUGUUAAGA	scaffold10x_654_pilon:1169189..1169234:-	BN1106_s214B000740	Intron 3 of 6 on (+) strand	-
Alison	109	fhe-miR-11640-5p	fhe-Novel-33-5p	UUUAAUACUGAAGUGGAGUGC	GAGCUACUGCUAGUGGAGGCU	UUUAAUACUGAAGUGGAGUGCCGCUCGGGGCCUGUGAUCGGGGAGCGGGAGCUACUGCUAGUGGAGGCU	scaffold10x_251_pilon:290534..290603:-	-	Intergenic	-
Alison	110	fhe-miR-11641-5p	fhe-Novel-34-5p	CGCAAGAACAACGAAUGAUU	AAAUUUGUAUUUGUGUC	CGCAAGAACAACGAAUGAUUCCGUUAUAUGUUCGUUGACAGCUUGCUGGAUGAAAUUUGUAUUUGUGUC	scaffold10x_966_pilon:2283856..2283925:-	-	Intergenic	-
Alison	111	fhe-miR-11642-3p	fhe-Novel-35-3p	AGAAGGACGCCGCGAGAGAGGUU	CCUCGCUCGGCGAGCCCAAUGCG	CCUCGCUCGGCGAGCCCAAUGCGCUCAUCUGCAAUGCCUUUUCGCAGAGCGCAAGAAGGACGCCGCGAGAGAGGUU	scaffold10x_903_pilon:11279..11355:-	(no definitive BN1106 match)	Exon 1 of 2 of augustus_masked-scaffold10x_903_pilon-processed-gene-0.1	-
Alison	112	fhe-miR-11643-5p	fhe-Novel-36-5p	GAGGUACAUUCGCUAACGACUGA	AGUGGUUAGUUAUGUGCCCAU	GAGGUACAUUCGCUAACGACUGAAGUACUUCAGUGGUUAGUUAUGUGCCCAU	scaffold10x_22_pilon:2542071..2542123:+	BN1106_s1265B000166	Intron 5 of 5	Serine/arginine-rich splicing factor
Alison	113	fhe-miR-11644-3p	fhe-Novel-37-3p	ACGCCGCGAGAGAGGUACUCU	AGUCCUCGCUCGACGGGUCC	AGUCCUCGCUCGACGGGUCCAAUACGCUCAUUUGCAAUGCCUUUUCGCCAAAAGCAACAAGGACGCCGCGAGAGAGGUACUCU	scaffold10x_752_pilon:628933..629016:-	(no definitive BN1106 match)	Intron 1 of 5 of maker-scaffold10x_752_pilon-snap-gene-0.9	-
Alison	114	fhe-miR-11645-3p	fhe-Novel-38-3p	GUAAGAUCUACGGUUCUGAAU	GAGGAACCGACAAUCUCGCUA	GAGGAACCGACAAUCUCGCUAAAGCUAGCGCACGGUUCGGCUCUAUGUGCGUGGAAUAGUAAGAUCUACGGUUCUGAAU	scaffold10x_2113_pilon:463677..463756:+	-	Intergenic	-
Alison	115	fhe-miR-11646-5p	fhe-Novel-39-5p	UUGUCAAAGACUUCUGGAAGA	CUUCGGAAGAUCGUCCGACACAA	UUGUCAAAGACUUCUGGAAGAACUGCCGGCAUUAACAUAUGGUGGUUGCUUCGGAAGAUCGUCCGACACAA	scaffold10x_147_pilon:1411444..1411515:-	-	Intergenic	-
Alison	116	fhe-miR-11647-3p	fhe-Novel-40-3p	GUUAUAGUCGGAUACCGGAUA	UCCGUCCCGCGUAUAAGAG	UCCGUCCCGCGUAUAAGAGUGGACAUACUGUUAUAGUCGGAUACCGGAUA	scaffold10x_217_pilon:4665050..4665100:+	-	Intergenic	-
Alison	117	fhe-miR-11648-1-3p	fhe-Novel-41-1-3p	AUAUCAUCGUUGGGCACAGAC	CUGUAACCAUUGAUGAUGUGA	CUGUAACCAUUGAUGAUGUGAUGAUAUCAUCGUUGGGCACAGAC	scaffold10x_781_pilon:166291..166335:+	-	Intergenic	-
Alison	118	fhe-miR-11648-2-3p	fhe-Novel-41-2-3p	AUAUCAUCGUUGGGCACAGAC	CUGUAACCAUUGAUGAUGUGA	CUGUAACCAUUGAUGAUGUGAUGAUAUCAUCGUUGGGCACAGAC	scaffold10x_781_pilon:1070012..1070056:+	BN1106_s900B000208	Intron 7 of 7	Sterile alpha motif domain
Alison	119	fhe-miR-11649-5p	fhe-Novel-42-5p	CUUCUCUCUGUAGUGGCUCC	UGCUAUUCGGAUGUUCUUGUG	CUUCUCUCUGUAGUGGCUCCCUGUCGGGUGCUAUUCGGAUGUUCUUGUG	scaffold10x_97_pilon:2589240..2589289:-	-	Intergenic	-
Alison	120	fhe-miR-11650-5p	fhe-Novel-43-5p	GUAUCUAUGGAUGGAUGAACAC	GUCCAUCCAUCUAUGGAUAAUA	GUAUCUAUGGAUGGAUGAACACAGUUUUUCGGUAGCAAACUGUCCAUCCAUCUAUGGAUAAUA	scaffold10x_1189_pilon:1256974..1257037:+	-	Intergenic	-
Alison	121	fhe-miR-11651-1-3p	fhe-Novel-44-1-3p	AUUUGGUAUCAUCAGAAGUGC	AAUAUGAGGGAAUCCAAUGC	AAUAUGAGGGAAUCCAAUGCGACCAGUGUUGCAUUUGGUAUCAUCAGAAGUGC	scaffold10x_1058_pilon:787242..787295:+	-	Intergenic	-
Alison	122	fhe-miR-11651-2-3p	fhe-Novel-44-2-3p	AUUUGGUAUCAUCAGAAGUGC	AAAAUGAGGGAAUUAAAUGC	AAAAUGAGGGAAUUAAAUGCAACCAGUAUUGCAUUUGGUAUCAUCAGAAGUGC	scaffold10x_1616_pilon:157678..157731:-	-	Intergenic	-
Alison	123	fhe-miR-11652-3p	fhe-Novel-45-3p	AAUGCUCGUCGCAAACGUAGA	UGCGAGUUGCUCCAUGCGUUG	UGCGAGUUGCUCCAUGCGUUGACUGAAUGCUCGUCGCAAACGUAGA	scaffold10x_602_pilon:1395177..1395223:-	-	Intergenic	-
Alison	124	fhe-miR-11653-3p	fhe-Novel-46-3p	UGUAAAACCAUGGUGGUAGAU	UUGCCGCAUGAAUACUUA	UUGCCGCAUGAAUACUUACCCGCAGCUAGGGCAUGUAAAACCAUGGUGGUAGAU	scaffold10x_680_pilon:1108768..1108822:-	-	Intergenic	-
