# Supplementary material for: Exploring the utility of circulating miRNAs as diagnostic biomarkers of fasciolosis
Source: Sci Rep. 2024 Mar 28;14:7431. doi: 10.1038/s41598-024-57704-9 (PMC10978983; doi:10.1038/s41598-024-57704-9)
Supplement: Supplementary file 3 — Supplementary Table S2. [file 41598_2024_57704_MOESM3_ESM.xlsx]

## Sheet: miRNA counts
Chowdhury et al. Exploring the utility of circulating miRNAs as diagnostic biomarkers of Fasciolosis
Supplementary Table 2. The miRNA counts from sequencing of sheep sera samples
	Non-infected_0dpi	Non-infected_14wpi	Pre-hepatic infection_2dpi	Pre-hepatic infection_9dpi	Pre-hepatic infection_14dpi	Pre-hepatic infection_18dpi	Hepatic infection_3wpi	Hepatic infection_7wpi	Hepatic infection_10wpi	Hepatic infection_14wpi	Total
oar-let-7a	20922	18565	21092	29849	13699	9537	30722	19787	23223	20702	208098
oar-let-7b	3998	3877	4835	12889	6261	7442	10618	4407	4896	4122	63345
oar-let-7c	3275	2241	2144	3213	5152	3084	2521	3057	2780	2128	29595
oar-let-7d	984	1016	2296	2172	659	807	1274	1349	1278	1300	13135
oar-let-7f	19692	14011	17471	16573	5441	4985	14245	11076	14174	20344	138012
oar-let-7g	6998	3401	4628	3331	1243	3736	2974	1703	2282	4861	35157
oar-let-7i	11516	6959	14888	13908	3085	5289	5217	3758	4925	9795	79340
oar-miR-103	180108	305260	277361	136405	104460	64799	149918	172227	172811	268779	1832128
oar-miR-106a	0	0	9	0	0	0	0	0	0	0	9
oar-miR-106b	7026	3811	6938	5010	1071	1636	2679	1524	1412	5522	36629
oar-miR-107	182400	266458	239821	136714	102160	65231	166444	202182	194862	261336	1817608
oar-miR-10a	136862	98295	109126	87908	55382	27756	114343	88248	128092	108417	954429
oar-miR-10b	64643	24090	25069	29267	27508	15391	29223	13067	19144	35076	282478
oar-miR-1185-3p	40	8	14	15	1	6	0	18	46	75	223
oar-miR-1185-5p	0	0	0	0	0	0	0	0	0	0	0
oar-miR-1193-3p	0	0	0	0	0	0	0	0	0	0	0
oar-miR-1193-5p	0	0	0	0	0	1	0	0	0	0	1
oar-miR-1197-3p	5	6	39	7	7	12	0	1	0	0	77
oar-miR-1197-5p	0	0	0	0	0	0	0	0	0	4	4
oar-miR-125b	2324	2000	4231	4003	5123	1865	2605	1589	1837	2070	27647
oar-miR-127	12516	9775	27124	18268	21686	11169	9081	8841	17307	19251	155018
oar-miR-133	894	799	5910	4185	8398	4650	1436	332	487	601	27692
oar-miR-134-3p	9	8	12	0	4	6	13	8	0	8	68
oar-miR-134-5p	7	3	15	36	5	7	0	5	44	11	133
oar-miR-136	89	41	203	106	31	44	36	15	34	106	705
oar-miR-143	71599	25504	38550	79689	31995	46073	21861	10277	30692	89823	446063
oar-miR-148a	65602	41655	51725	43409	22255	24041	55842	36381	54085	67869	462864
oar-miR-150	26078	29229	6037	13948	15804	10341	43770	27413	23985	11286	207891
oar-miR-152	2801	1543	2035	1331	584	452	2194	1748	2707	3770	19165
oar-miR-154a-3p	0	0	0	0	0	0	8	0	0	0	8
oar-miR-154a-5p	0	0	0	2	0	1	0	0	0	0	3
oar-miR-154b-3p	0	0	1	3	2	2	0	0	14	0	22
oar-miR-154b-5p	19	19	23	50	61	41	38	23	43	43	360
oar-miR-16b	2541	2165	1780	1833	1017	1007	1257	735	635	1826	14796
oar-miR-17-5p	441	219	627	343	72	139	159	98	109	355	2562
oar-miR-181a	66386	45292	67324	57195	37635	44133	66389	52782	56637	48446	542219
oar-miR-191	11467	10479	12971	10500	7085	5155	15057	10060	13631	10949	107354
oar-miR-194	1333	512	341	357	138	285	527	303	392	904	5092
oar-miR-199a-3p	12597	4720	9180	7749	4330	4885	6114	2885	4357	7002	63819
oar-miR-19b	7446	4861	12081	7549	1772	2483	4291	2872	4749	6451	54555
oar-miR-200a	119	88	52	79	52	31	45	56	64	99	685
oar-miR-200b	80	59	26	59	69	39	100	29	35	102	598
oar-miR-200c	38	22	22	25	84	66	18	11	25	36	347
oar-miR-21	89207	51251	118228	69470	13493	27323	52353	33775	61642	95028	611770
oar-miR-218a	48	7	157	102	70	33	0	15	32	38	502
oar-miR-22-3p	247308	167642	246485	158614	89080	57547	322483	232099	368923	376750	2266931
oar-miR-221	23774	27392	64096	34905	14302	11969	24031	31563	38332	27760	298124
oar-miR-23a	25917	18597	32359	23317	12509	8929	32016	18468	31094	26702	229908
oar-miR-23b	2092	2196	2501	1649	731	443	2669	1835	2449	1977	18542
oar-miR-25	826	705	1194	846	593	491	566	840	551	785	7397
oar-miR-26a	32263	32726	37937	33462	17620	17902	31784	30230	38087	35962	307973
oar-miR-26b	1069	582	762	570	258	698	628	266	423	756	6012
oar-miR-27a	83522	67449	114815	75375	25351	18982	107470	80038	114074	93655	780731
oar-miR-299-3p	2	0	3	0	1	0	0	7	5	0	18
oar-miR-299-5p	6	10	6	0	22	0	5	8	2	13	72
oar-miR-29a	12848	8140	13677	7490	3803	2585	9885	11281	18936	18640	107285
oar-miR-29b	223	209	249	88	63	34	121	148	346	411	1892
oar-miR-30a-3p	48	25	45	31	19	27	49	28	55	73	400
oar-miR-30a-5p	31177	8068	10325	9456	3268	6086	12889	9340	17201	36739	144549
oar-miR-30b	82	54	50	60	37	70	15	17	37	56	478
oar-miR-30c	225	291	238	243	334	241	165	337	397	274	2745
oar-miR-30d	1684	1815	1709	2101	1185	762	2255	1938	2478	2008	17935
oar-miR-323a-3p	44	51	966	317	1265	281	75	70	135	98	3302
oar-miR-323a-5p	4	0	45	12	129	18	13	0	0	9	230
oar-miR-323b	9	0	8	15	20	4	7	11	16	7	97
oar-miR-323c	276	481	444	312	407	166	550	474	791	517	4418
oar-miR-329a-3p	0	11	2	0	0	2	0	0	0	2	17
oar-miR-329a-5p	0	0	0	0	0	0	0	0	0	0	0
oar-miR-329b-3p	58	55	110	54	112	40	25	39	114	29	636
oar-miR-329b-5p	0	0	0	0	0	0	0	0	5	0	5
oar-miR-362	1	1	8	2	0	0	0	9	5	5	31
oar-miR-369-3p	583	348	932	447	345	237	454	308	810	594	5058
oar-miR-369-5p	116	47	81	93	144	106	31	18	77	95	808
oar-miR-370-3p	311	146	461	280	456	116	290	507	988	879	4434
oar-miR-370-5p	0	0	0	0	0	1	0	0	0	0	1
oar-miR-374a	217	82	112	107	24	93	67	71	99	154	1026
oar-miR-374b	251	118	113	118	53	191	134	123	159	173	1433
oar-miR-376a-3p	0	0	0	4	0	1	0	0	0	0	5
oar-miR-376a-5p	0	0	0	0	0	0	0	0	2	4	6
oar-miR-376b-3p	13	15	11	10	0	6	0	0	12	7	74
oar-miR-376b-5p	0	0	0	0	0	0	0	0	0	0	0
oar-miR-376c-3p	12	14	33	11	10	6	0	8	27	22	143
oar-miR-376c-5p	0	0	0	0	0	0	0	0	0	0	0
oar-miR-376d	0	0	0	0	0	0	0	0	0	0	0
oar-miR-376e-3p	0	0	0	0	0	3	0	0	0	8	11
oar-miR-376e-5p	0	0	0	0	0	0	0	0	0	0	0
oar-miR-377-3p	15	4	11	3	4	7	23	0	23	10	100
oar-miR-377-5p	7	0	15	4	14	8	0	0	11	7	66
oar-miR-379-3p	9	14	6	5	3	9	12	4	1	8	71
oar-miR-379-5p	10	0	0	9	18	0	11	0	3	9	60
oar-miR-380-3p	1605	1482	6993	2686	4245	1954	1830	2499	4952	3103	31349
oar-miR-380-5p	0	0	0	0	0	0	0	0	0	0	0
oar-miR-381-3p	183	106	312	124	90	46	85	51	116	151	1264
oar-miR-381-5p	0	0	0	0	0	0	0	0	0	0	0
oar-miR-382-3p	10	33	35	18	38	12	36	7	46	20	255
oar-miR-382-5p	109	72	100	186	326	135	35	95	143	102	1303
oar-miR-3955-3p	0	0	0	0	0	0	0	0	0	0	0
oar-miR-3955-5p	0	2	0	8	0	2	0	0	9	0	21
oar-miR-3956-3p	47	58	142	83	62	27	137	81	201	73	911
oar-miR-3956-5p	17	14	40	22	26	21	26	30	19	30	245
oar-miR-3957-3p	0	12	5	0	1	2	0	6	1	6	33
oar-miR-3957-5p	0	0	8	7	23	19	3	6	8	9	83
oar-miR-3958-3p	445	277	996	548	587	452	234	322	719	779	5359
oar-miR-3958-5p	0	0	0	0	1	0	0	0	3	0	4
oar-miR-3959-3p	21	0	5	9	14	3	0	5	3	7	67
oar-miR-3959-5p	23	7	22	20	5	11	0	5	10	10	113
oar-miR-409-3p	7128	5119	10406	8460	14493	6247	8232	13042	28389	17125	118641
oar-miR-409-5p	9	8	9	5	6	0	0	0	8	0	45
oar-miR-410-3p	3720	1953	8752	3768	4986	1928	2734	2448	5500	4565	40354
oar-miR-410-5p	0	0	0	0	0	0	0	0	0	0	0
oar-miR-411a-3p	7	11	3	9	12	2	0	0	3	4	51
oar-miR-411a-5p	883	497	1117	679	622	356	364	365	593	847	6323
oar-miR-411b-3p	0	12	2	0	0	0	0	0	0	0	14
oar-miR-411b-5p	0	0	0	0	0	0	0	0	0	0	0
oar-miR-412-3p	89	30	94	110	138	41	69	57	286	232	1146
oar-miR-412-5p	0	0	0	0	0	0	0	0	0	1	1
oar-miR-431	20	0	63	10	58	14	37	29	20	18	269
oar-miR-432	887	536	1422	1763	3077	1519	818	560	916	1114	12612
oar-miR-433-3p	138	121	458	256	512	229	207	166	354	208	2649
oar-miR-433-5p	0	5	3	0	0	0	0	0	0	0	8
oar-miR-485-3p	69	86	112	96	111	37	141	89	199	139	1079
oar-miR-485-5p	321	255	886	616	1583	637	642	241	688	585	6454
oar-miR-487a-3p	0	0	0	0	0	0	0	0	0	0	0
oar-miR-487a-5p	0	0	0	0	0	0	0	0	5	0	5
oar-miR-487b-3p	221	265	471	246	454	255	162	260	510	358	3202
oar-miR-487b-5p	0	0	0	0	0	2	0	0	5	0	7
oar-miR-493-3p	98	92	87	28	27	40	61	50	57	110	650
oar-miR-493-5p	671	561	884	476	333	393	595	710	1025	951	6599
oar-miR-494-3p	30	22	36	50	11	16	52	32	36	41	326
oar-miR-494-5p	0	1	2	20	12	12	3	5	14	0	69
oar-miR-495-3p	27	32	15	14	41	25	18	10	34	7	223
oar-miR-495-5p	0	3	0	0	5	6	8	0	2	0	24
oar-miR-496-3p	0	0	3	5	3	1	0	4	0	15	31
oar-miR-496-5p	0	0	0	0	0	0	0	0	0	0	0
oar-miR-539-3p	130	60	145	64	18	26	34	38	57	104	676
oar-miR-539-5p	0	0	0	0	0	0	0	0	0	0	0
oar-miR-541-3p	4	10	72	36	22	7	4	23	84	59	321
oar-miR-541-5p	263	169	437	250	389	124	231	368	774	310	3315
oar-miR-543-3p	68	64	97	45	78	72	62	98	167	165	916
oar-miR-543-5p	0	0	0	0	0	0	0	0	0	0	0
oar-miR-544-3p	0	0	0	0	0	0	0	0	0	0	0
oar-miR-544-5p	0	0	14	0	3	1	0	5	1	2	26
oar-miR-654-3p	1	0	0	0	0	0	0	7	0	1	9
oar-miR-654-5p	0	0	0	0	0	0	0	0	0	0	0
oar-miR-655-3p	120	66	108	79	179	108	55	72	94	111	992
oar-miR-655-5p	0	0	0	0	0	1	0	0	0	0	1
oar-miR-665-3p	687	186	420	256	163	71	620	604	949	491	4447
oar-miR-665-5p	4	0	6	0	3	0	0	0	9	12	34
oar-miR-668-3p	0	1	1	0	1	0	0	0	0	0	3
oar-miR-668-5p	0	0	0	0	0	2	0	0	9	0	11
oar-miR-758-3p	0	0	0	0	0	0	0	6	0	0	6
oar-miR-758-5p	0	0	0	0	0	0	0	0	0	0	0
oar-miR-99a	3750	2590	4215	2714	3178	1615	2959	2855	3886	3195	30957
