# Supplementary material for: Exploring the utility of circulating miRNAs as diagnostic biomarkers of fasciolosis
Source: Sci Rep. 2024 Mar 28;14:7431. doi: 10.1038/s41598-024-57704-9 (PMC10978983; doi:10.1038/s41598-024-57704-9)
Supplement: Supplementary file 4 — Supplementary Table S3. [file 41598_2024_57704_MOESM4_ESM.xlsx]

## Sheet: Supp. Table 3A
Chowdhury et al. Exploring the utility of circulating miRNAs as diagnostic biomarkers of Fasciolosis
Supplementary Table 3A - Differential Expression of miRNAs in sera during the pre-hepatic stage of infection with F.hepatica in comparison to sera from uninfected sheep
miRNA	baseMean	log2FoldChange	lfcSE	stat	p value	p adj
oar-miR-22-3p	211653	-0.302326	0.385588	-0.784065	0.433002	1
oar-miR-103	175574	-0.556301	0.430849	-1.29117	0.196644	1
oar-miR-107	175569	-0.559819	0.43193	-1.29609	0.194946	1
oar-miR-10a	90851.7	-0.54682	0.386646	-1.41427	0.157284	1
oar-miR-21	55538.6	0.365201	0.488984	0.746857	0.45515	1
oar-miR-27a	72977.2	0.0267835	0.457642	0.058525	0.95333	1
oar-miR-143	42962.5	0.423182	0.56389	0.750468	0.452973	1
oar-miR-181a	53597.9	0.138196	0.377995	0.365604	0.714661	1
oar-miR-148a	44115.3	-0.179215	0.360484	-0.49715	0.619083	1
oar-miR-10b	27329.4	-0.750064	0.422257	-1.77632	0.0756799	1
oar-miR-26a	29977.7	-0.00832613	0.346794	-0.0240089	0.980846	1
oar-miR-30a-5p	12455.4	-0.604555	0.547206	-1.1048	0.269245	1
oar-miR-150	21553.9	-1.16725	0.574098	-2.03318	0.0420341	1
oar-miR-23a	21773.2	-0.0067898	0.376607	-0.0180289	0.985616	1
oar-miR-221	27956.1	0.482857	0.430498	1.12162	0.262023	1
oar-let-7a	20406.1	0.0361515	0.412076	0.0877301	0.930091	1
oar-let-7f	12945	-0.135658	0.418583	-0.32409	0.74587	1
oar-miR-29a	9647.83	-0.254546	0.430024	-0.591933	0.553896	1
oar-miR-127	15205.9	0.108108	0.43978	0.245823	0.80582	1
oar-miR-199a-3p	6051.49	8.22757e-05	0.409295	0.000201018	0.99984	1
oar-let-7i	7433.32	0.574325	0.419606	1.36872	0.171086	1
oar-miR-191	10481.8	-0.174677	0.36668	-0.476373	0.633809	1
oar-miR-19b	4748.88	0.491473	0.447567	1.0981	0.272162	1
oar-miR-409-3p	11381.1	-0.298463	0.508565	-0.586873	0.557289	1
oar-miR-106b	3346.27	0.0843401	0.546163	0.154423	0.877276	1
oar-let-7g	3407.7	0.131293	0.489133	0.26842	0.788376	1
oar-let-7b	6651.68	0.766012	0.566973	1.35105	0.176678	1
oar-miR-99a	3028.69	-0.340037	0.34907	-0.974122	0.329996	1
oar-miR-410-3p	3821.11	0.108407	0.467638	0.231819	0.816679	1
oar-let-7c	3080.71	-0.377509	0.518735	-0.727749	0.466767	1
oar-miR-152	1756.82	-0.501551	0.44857	-1.11811	0.263521	1
oar-miR-16b	1446.81	-0.368909	0.441159	-0.836226	0.403028	1
oar-miR-125b	2825.47	-0.179376	0.489311	-0.366589	0.713926	1
oar-miR-23b	1801.66	-0.306792	0.44927	-0.682867	0.494691	1
oar-miR-30d	1753.34	-0.196573	0.385611	-0.50977	0.610212	1
oar-miR-380-3p	3035.6	0.295448	0.53419	0.553077	0.580211	1
oar-miR-194	477.531	-0.858649	0.554339	-1.54896	0.121392	1
oar-miR-26b	592.393	0.213866	0.48716	0.439006	0.660657	1
oar-let-7d	1269.1	0.800297	0.383034	2.08936	0.0366749	1
oar-miR-133	3090.21	0.275665	1.04327	0.264232	NA	NA
oar-miR-411a-5p	601.677	-0.0837837	0.376971	-0.222255	0.824115	1
oar-miR-25	728.546	0.0930979	0.394325	0.236094	0.813359	1
oar-miR-665-3p	413.744	-0.601437	0.518744	-1.15941	0.246289	1
oar-miR-432	1065.99	-0.155059	0.597693	-0.25943	0.795304	1
oar-miR-493-5p	632.013	0.0582106	0.366509	0.158824	0.873807	1
oar-miR-369-3p	471.563	0.133638	0.401266	0.33304	0.739104	1
oar-miR-3958-3p	516.77	0.411421	0.473908	0.868146	0.385314	1
oar-miR-17-5p	232.173	0.480836	0.550847	0.872903	0.382716	1
oar-miR-485-5p	674.918	-0.26056	0.647345	-0.402506	0.687312	1
oar-miR-370-3p	414.011	-0.415451	0.522482	-0.79515	0.426526	1
oar-miR-323c	434.207	-0.591211	0.433766	-1.36297	0.172891	1
oar-miR-541-5p	318.415	-0.326928	0.521618	-0.626758	0.530818	1
oar-miR-374b	144.424	0.253642	0.555443	0.456649	0.647923	1
oar-miR-30c	283.58	-0.31603	0.497383	-0.635386	0.525177	1
oar-miR-29b	170.004	-0.676194	0.562991	-1.20107	0.229722	1
oar-miR-487b-3p	320.35	-0.161416	0.505817	-0.319119	0.749636	1
oar-miR-374a	97.6168	0.0904929	0.577567	0.15668	0.875497	1
oar-miR-381-3p	115.342	0.0837244	0.502328	0.166673	0.867628	1
oar-miR-433-3p	270.698	0.00511866	0.591294	0.00865671	0.993093	1
oar-miR-539-3p	60.5219	0.0420872	0.625145	0.0673238	0.946324	1
oar-miR-655-3p	103.096	-0.358074	0.552927	-0.647597	0.517246	1
oar-miR-200a	66.3484	-0.743389	0.505156	-1.4716	0.141128	1
oar-miR-369-5p	83.5621	-0.1263	0.628945	-0.200813	0.840845	1
oar-miR-382-5p	139.802	-0.401944	0.663799	-0.605521	0.544833	1
oar-miR-493-3p	62.3775	-0.534369	0.580258	-0.920917	0.357094	1
oar-miR-136	63.3497	0.963396	0.610721	1.57747	0.114687	1
oar-miR-412-3p	106.48	-0.303591	0.642266	-0.472687	0.636437	1
oar-miR-200b	60.1717	-0.741902	0.641596	-1.15634	0.247543	1
oar-miR-30b	48.9416	0.240242	0.611137	0.393106	0.694241	1
oar-miR-485-3p	104.574	-0.3935	0.496596	-0.792394	0.428131	1
oar-miR-543-3p	89.2934	-0.0430923	0.534191	-0.0806684	0.935706	1
oar-miR-329b-3p	64.1556	-0.425876	0.650769	-0.654419	0.512842	1
oar-miR-30a-3p	37.9364	0.140678	0.571461	0.246172	0.805549	1
oar-miR-218a	46.9483	0.893874	0.891437	1.00273	0.31599	1
oar-miR-3956-3p	84.3814	0.323691	0.564791	0.573117	0.566566	1
oar-miR-323a-3p	353.413	-0.307805	1.18291	-0.26021	0.794702	1
oar-miR-1185-3p	19.0125	-0.386268	1.15416	-0.334675	0.737871	1
oar-miR-200c	38.8896	-0.237568	0.786669	-0.301993	0.762658	1
oar-miR-494-3p	29.8751	0.741867	0.659672	1.1246	0.260758	1
oar-miR-495-3p	23.9164	-0.860043	0.806375	-1.06655	0.286173	1
oar-miR-3959-5p	10.6215	0.611878	1.02149	0.599005	0.549169	1
oar-miR-3959-3p	6.58001	-1.10241	1.40816	-0.782868	0.433704	1
oar-miR-431	27.251	-0.271459	1.03319	-0.26274	0.792751	1
oar-miR-154b-5p	37.7448	0.0942345	0.727123	0.129599	0.896884	1
oar-miR-3956-5p	24.6914	0.36327	0.698052	0.520405	0.602781	1
oar-miR-377-3p	9.39709	-0.0610373	1.22106	-0.049987	0.960133	1
oar-miR-376b-3p	6.89586	-0.0656593	1.48635	-0.0441748	0.964765	1
oar-miR-376c-3p	12.9544	0.169923	1.04637	0.162394	0.870996	1
oar-miR-382-3p	25.576	-0.646184	0.805745	-0.801971	0.42257	1
oar-miR-379-5p	6.09402	-1.91178	1.80503	-1.05914	0.289536	1
oar-miR-409-5p	4.18071	-1.09947	1.79247	-0.613382	0.539624	1
oar-miR-379-3p	7.44575	-0.274776	1.18875	-0.231147	0.817201	1
oar-miR-323b	9.82649	-0.364658	1.17208	-0.311121	0.755709	1
oar-miR-134-3p	6.8952	-0.283359	1.4172	-0.199942	0.841526	1
oar-miR-377-5p	6.52662	0.162938	1.55121	0.105039	0.916345	1
oar-miR-411a-3p	5.29912	-1.31059	1.37244	-0.95494	0.339608	1
oar-miR-134-5p	12.0212	1.81174	1.19471	1.51647	0.1294	1
oar-miR-1197-3p	7.45511	1.41842	1.19403	1.18792	0.234865	1
oar-miR-299-5p	6.50803	-3.15389	1.60286	-1.96766	0.0491071	1
oar-miR-541-3p	28.2152	1.16598	0.937826	1.24328	0.213766	1
oar-miR-299-3p	2.80511	-1.34041	2.45682	-0.545587	0.58535	1
oar-miR-665-5p	2.7593	-0.676929	2.36626	-0.286076	0.77482	1
oar-miR-323a-5p	26.5808	-1.27839	2.24284	-0.569989	NA	NA
oar-miR-654-3p	0.993017	-1.03949	3.9488	-0.263242	0.792364	1
oar-miR-362	2.32546	2.7663	2.37647	1.16404	0.244409	1
oar-miR-329a-3p	1.32432	-2.03172	2.94481	-0.689933	0.490236	1
oar-miR-376b-5p	0	NA	NA	NA	NA	NA
oar-miR-668-3p	0.316738	-1.15521	4.02392	-0.287087	0.774046	1
oar-miR-411b-3p	1.5013	-3.02357	3.51775	-0.859518	0.390055	1
oar-miR-1185-5p	0	NA	NA	NA	NA	NA
oar-miR-376d	0	NA	NA	NA	NA	NA
oar-miR-376e-5p	0	NA	NA	NA	NA	NA
oar-miR-487a-5p	0.402999	0	4.08052	0	1	1
oar-miR-1197-5p	0.294397	0	4.08052	0	1	1
oar-miR-544-5p	2.37909	1.62919	2.36065	0.690144	0.490103	1
oar-miR-3958-5p	0.374018	-1.03949	4.08052	-0.254744	0.798921	1
oar-miR-668-5p	1.04154	2.35617	3.99919	0.589161	0.555753	1
oar-miR-496-5p	0	NA	NA	NA	NA	NA
oar-miR-539-5p	0	NA	NA	NA	NA	NA
oar-miR-381-5p	0	NA	NA	NA	NA	NA
oar-miR-154a-5p	0.342465	2.51938	3.9895	0.631503	0.527712	1
oar-miR-106a	0.641641	3.46589	3.95013	0.877412	0.380263	1
oar-miR-154b-3p	2.05686	1.38036	2.70944	0.509464	0.610427	1
oar-miR-543-5p	0	NA	NA	NA	NA	NA
oar-miR-376a-5p	0.455597	0	4.08052	0	1	1
oar-miR-544-3p	0	NA	NA	NA	NA	NA
oar-miR-411b-5p	0	NA	NA	NA	NA	NA
oar-miR-655-5p	0.15807	0.893978	4.07914	0.219158	0.826527	1
oar-miR-376e-3p	1.063	2.96231	3.96796	0.746558	0.45533	1
oar-miR-410-5p	0	NA	NA	NA	NA	NA
oar-miR-496-3p	2.81235	1.15088	2.24869	0.511801	0.60879	1
oar-miR-1193-3p	0	NA	NA	NA	NA	NA
oar-miR-376a-3p	0.52686	3.15514	3.96041	0.796669	0.425643	1
oar-miR-376c-5p	0	NA	NA	NA	NA	NA
oar-miR-758-5p	0	NA	NA	NA	NA	NA
oar-miR-412-5p	0.0735994	0	4.08052	0	1	1
oar-miR-487a-3p	0	NA	NA	NA	NA	NA
oar-miR-1193-5p	0	NA	NA	NA	NA	NA
oar-miR-329a-5p	0	NA	NA	NA	NA	NA
oar-miR-654-5p	0	NA	NA	NA	NA	NA
oar-miR-494-5p	7.62764	1.21319	1.54581	0.784828	0.432554	1
oar-miR-487b-5p	0.719139	2.35616	3.99919	0.58916	0.555754	1
oar-miR-3955-5p	2.00557	2.2294	2.88181	0.773611	0.439161	1
oar-miR-370-5p	0.15807	0.893978	4.07914	0.219158	0.826527	1
oar-miR-329b-5p	0.402999	0	4.08052	0	1	1
oar-miR-495-5p	2.95721	-0.118126	2.38931	-0.0494394	0.960569	1
oar-miR-433-5p	0.78001	-1.32338	3.90251	-0.339109	0.734527	1
oar-miR-3955-3p	0	NA	NA	NA	NA	NA
oar-miR-3957-5p	8.36973	0.208221	1.43733	0.144867	0.884816	1
oar-miR-758-3p	0.718152	0	4.08052	0	1	1
oar-miR-380-5p	0	NA	NA	NA	NA	NA
oar-miR-3957-3p	3.40388	-1.15067	1.99421	-0.577005	0.563936	1
oar-miR-154a-3p	0.846821	0	4.08052	0	1	1

## Sheet: Supp. Table 3B
Chowdhury et al. Exploring the utility of circulating miRNAs as diagnostic biomarkers of Fasciolosis
Supplementary Table 3B - Differential expression of miRNAs in sera during the hepatic stage of infection with F.hepatica in comparison to the pre-hepatic stage
miRNA	baseMean	log2FoldChange	lfcSE	stat	p value	p adj
oar-miR-22-3p	211653	1.11617	0.360682	3.09462	0.00197068	0.0860529
oar-miR-103	175574	0.414688	0.403022	1.02894	0.303506	0.720334
oar-miR-107	175569	0.417179	0.404034	1.03254	0.301821	0.720334
oar-miR-10a	90851.7	0.599857	0.361673	1.65856	0.0972042	0.50935
oar-miR-21	55538.6	-0.244794	0.4574	-0.535187	0.59252	0.847028
oar-miR-27a	72977.2	0.615369	0.428079	1.43751	0.150573	0.622881
oar-miR-143	42962.5	-0.875556	0.527473	-1.65991	0.0969331	0.50935
oar-miR-181a	53597.9	-0.0830391	0.353579	-0.234853	0.814323	0.911763
oar-miR-148a	44115.3	0.356769	0.337198	1.05804	0.290036	0.720334
oar-miR-10b	27329.4	-0.0712067	0.394997	-0.180271	0.85694	0.922731
oar-miR-26a	29977.7	0.144373	0.32439	0.445062	0.656275	0.855907
oar-miR-30a-5p	12455.4	0.957638	0.511854	1.87092	0.0613563	0.45831
oar-miR-150	21553.9	1.25711	0.53702	2.34091	0.019237	0.264077
oar-miR-23a	21773.2	0.359646	0.35227	1.02094	0.307284	0.720334
oar-miR-221	27956.1	-0.170612	0.402683	-0.423688	0.671793	0.862793
oar-let-7a	20406.1	0.230405	0.385451	0.597755	0.550004	0.847028
oar-let-7f	12945	0.204896	0.39154	0.523309	0.60076	0.847028
oar-miR-29a	9647.83	0.934497	0.402214	2.32338	0.0201585	0.264077
oar-miR-127	15205.9	-0.571398	0.411384	-1.38896	0.164844	0.622881
oar-miR-199a-3p	6051.49	-0.60552	0.382894	-1.58143	0.11378	0.546031
oar-let-7i	7433.32	-1.00005	0.392517	-2.54779	0.0108407	0.251419
oar-miR-191	10481.8	0.380337	0.34298	1.10892	0.267465	0.700758
oar-miR-19b	4748.88	-0.656752	0.41865	-1.56874	0.116709	0.546031
oar-miR-409-3p	11381.1	0.847772	0.475697	1.78217	0.0747219	0.50935
oar-miR-106b	3346.27	-0.716521	0.510937	-1.40237	0.160806	0.622881
oar-let-7g	3407.7	-0.626101	0.457577	-1.3683	0.171219	0.622881
oar-let-7b	6651.68	-0.620437	0.530326	-1.16992	0.242035	0.689274
oar-miR-99a	3028.69	0.163286	0.326532	0.500061	0.617032	0.847028
oar-miR-410-3p	3821.11	-0.321602	0.437434	-0.7352	0.462218	0.813562
oar-let-7c	3080.71	-0.286111	0.485295	-0.589561	0.555485	0.847028
oar-miR-152	1756.82	1.04995	0.419456	2.50313	0.0123101	0.251419
oar-miR-16b	1446.81	-0.577095	0.41292	-1.39759	0.162235	0.622881
oar-miR-125b	2825.47	-0.748371	0.457823	-1.63463	0.102127	0.514562
oar-miR-23b	1801.66	0.711852	0.420131	1.69436	0.0901973	0.50935
oar-miR-30d	1753.34	0.492685	0.360579	1.36637	0.171822	0.622881
oar-miR-380-3p	3035.6	-0.329089	0.499661	-0.658624	0.510137	0.820041
oar-miR-194	477.531	0.481908	0.518768	0.928947	0.352916	0.73909
oar-miR-26b	592.393	-0.628103	0.455831	-1.37793	0.168225	0.622881
oar-let-7d	1269.1	-0.40613	0.357951	-1.1346	0.256543	0.695791
oar-miR-133	3090.21	-2.90078	0.976186	-2.97154	NA	NA
oar-miR-411a-5p	601.677	-0.460344	0.352941	-1.30431	0.192128	0.629218
oar-miR-25	728.546	-0.291139	0.368843	-0.789332	0.429918	0.812699
oar-miR-665-3p	413.744	1.53188	0.484419	3.16229	0.00156533	0.0860529
oar-miR-432	1065.99	-1.04022	0.559448	-1.85938	0.0629738	0.45831
oar-miR-493-5p	632.013	0.41601	0.342253	1.21551	0.224173	0.689274
oar-miR-369-3p	471.563	0.00240127	0.374965	0.00640398	0.99489	0.995756
oar-miR-3958-3p	516.77	-0.525632	0.443167	-1.18608	0.23559	0.689274
oar-miR-17-5p	232.173	-1.04663	0.51583	-2.02902	0.042456	0.370783
oar-miR-485-5p	674.918	-0.604033	0.605864	-0.996977	0.318776	0.720334
oar-miR-370-3p	414.011	1.2063	0.487978	2.47204	0.0134346	0.251419
oar-miR-323c	434.207	0.906353	0.405397	2.23572	0.0253704	0.285757
oar-miR-541-5p	318.415	0.657914	0.487417	1.3498	0.177081	0.622881
oar-miR-374b	144.424	-0.258263	0.518947	-0.497667	0.618719	0.847028
oar-miR-30c	283.58	0.0824728	0.465374	0.177218	0.859337	0.922731
oar-miR-29b	170.004	1.08084	0.525833	2.05548	0.039833	0.370783
oar-miR-487b-3p	320.35	-0.152261	0.473313	-0.321692	0.747686	0.909568
oar-miR-374a	97.6168	-0.294034	0.54021	-0.544297	0.586237	0.847028
oar-miR-381-3p	115.342	-0.623777	0.471061	-1.3242	0.185438	0.622881
oar-miR-433-3p	270.698	-0.528024	0.553517	-0.953944	0.340112	0.73909
oar-miR-539-3p	60.5219	-0.417044	0.585651	-0.712104	0.476401	0.817991
oar-miR-655-3p	103.096	-0.495918	0.519686	-0.954264	0.33995	0.73909
oar-miR-200a	66.3484	0.17597	0.475188	0.370317	0.711146	0.887239
oar-miR-369-5p	83.5621	-1.13781	0.593014	-1.91869	0.0550234	0.450504
oar-miR-382-5p	139.802	-0.828399	0.623412	-1.32882	0.183909	0.622881
oar-miR-493-3p	62.3775	0.309945	0.543393	0.570387	0.568415	0.847028
oar-miR-136	63.3497	-1.36099	0.571868	-2.37989	0.0173176	0.264077
oar-miR-412-3p	106.48	0.804199	0.599068	1.34242	0.179461	0.622881
oar-miR-200b	60.1717	0.455651	0.601218	0.75788	0.448523	0.813562
oar-miR-30b	48.9416	-1.23803	0.577757	-2.14283	0.0321271	0.323743
oar-miR-485-3p	104.574	0.772242	0.462793	1.66865	0.0951859	0.50935
oar-miR-543-3p	89.2934	0.562681	0.49679	1.13263	0.257368	0.695791
oar-miR-329b-3p	64.1556	-0.469782	0.612324	-0.767211	0.442956	0.813562
oar-miR-30a-3p	37.9364	0.425769	0.527186	0.807625	0.419306	0.807781
oar-miR-218a	46.9483	-2.25638	0.842285	-2.67888	0.00738678	0.241917
oar-miR-3956-3p	84.3814	0.588897	0.5231	1.12578	0.260258	0.695791
oar-miR-323a-3p	353.413	-2.46525	1.10868	-2.22359	0.0261762	0.285757
oar-miR-1185-3p	19.0125	1.36094	1.07038	1.27146	0.203565	0.650415
oar-miR-200c	38.8896	-1.24695	0.745912	-1.67171	0.0945813	0.50935
oar-miR-494-3p	29.8751	0.237306	0.601679	0.394406	0.693281	0.873268
oar-miR-495-3p	23.9164	-0.372011	0.765947	-0.485688	0.627188	0.847028
oar-miR-3959-5p	10.6215	-1.66249	0.974744	-1.70556	0.0880894	0.50935
oar-miR-3959-3p	6.58001	-0.708546	1.35678	-0.522227	0.601512	0.847028
oar-miR-431	27.251	0.0104136	0.967156	0.0107672	0.991409	0.995756
oar-miR-154b-5p	37.7448	-0.307963	0.680117	-0.452809	0.650686	0.855907
oar-miR-3956-5p	24.6914	-0.118584	0.646721	-0.183361	0.854515	0.922731
oar-miR-377-3p	9.39709	0.821304	1.12606	0.729363	0.46578	0.813562
oar-miR-376b-3p	6.89586	-1.21689	1.4147	-0.860176	0.389692	0.761936
oar-miR-376c-3p	12.9544	-0.277184	0.976912	-0.283735	0.776613	0.909568
oar-miR-382-3p	25.576	0.299847	0.756	0.396623	0.691646	0.873268
oar-miR-379-5p	6.09402	0.878308	1.70763	0.514343	0.607012	0.847028
oar-miR-409-5p	4.18071	-1.18618	1.74607	-0.679338	0.496924	0.820041
oar-miR-379-3p	7.44575	-0.321517	1.12157	-0.286667	0.774367	0.909568
oar-miR-323b	9.82649	0.154361	1.09752	0.140645	0.88815	0.930782
oar-miR-134-3p	6.8952	0.283365	1.32278	0.214219	0.830376	0.921858
oar-miR-377-5p	6.52662	-1.31967	1.47314	-0.895822	0.370348	0.746393
oar-miR-411a-3p	5.29912	-1.66731	1.39639	-1.19402	0.232471	0.689274
oar-miR-134-5p	12.0212	-0.556311	1.08065	-0.514795	0.606696	0.847028
oar-miR-1197-3p	7.45511	-5.97558	1.48134	-4.0339	5.48598e-05	0.00718663
oar-miR-299-5p	6.50803	1.5554	1.53752	1.01163	0.311715	0.720334
oar-miR-541-3p	28.2152	0.156971	0.860367	0.182447	0.855232	0.922731
oar-miR-299-3p	2.80511	2.66488	2.27223	1.1728	0.240876	0.689274
oar-miR-665-5p	2.7593	1.43327	2.19256	0.653695	0.513308	0.820041
oar-miR-323a-5p	26.5808	-2.22753	2.11914	-1.05115	NA	NA
oar-miR-654-3p	0.993017	3.59847	3.58071	1.00496	0.314916	0.720334
oar-miR-362	2.32546	0.511547	1.97364	0.25919	0.795489	0.911763
oar-miR-329a-3p	1.32432	-0.286469	2.88373	-0.0993398	0.920868	0.949872
oar-miR-376b-5p	0	NA	NA	NA	NA	NA
oar-miR-668-3p	0.316738	-1.07762	3.8161	-0.282388	0.777646	0.909568
oar-miR-411b-3p	1.5013	-1.69958	3.44442	-0.493428	0.62171	0.847028
oar-miR-1185-5p	0	NA	NA	NA	NA	NA
oar-miR-376d	0	NA	NA	NA	NA	NA
oar-miR-376e-5p	0	NA	NA	NA	NA	NA
oar-miR-487a-5p	0.402999	2.45329	3.74312	0.655412	0.512202	0.820041
oar-miR-1197-5p	0.294397	2.01803	3.76566	0.535903	0.592026	0.847028
oar-miR-544-5p	2.37909	-0.946145	2.15007	-0.440054	0.659898	0.855907
oar-miR-3958-5p	0.374018	1.72646	3.78491	0.456145	0.648286	0.855907
oar-miR-668-5p	1.04154	0.859816	3.62507	0.237186	0.812512	0.911763
oar-miR-496-5p	0	NA	NA	NA	NA	NA
oar-miR-539-5p	0	NA	NA	NA	NA	NA
oar-miR-381-5p	0	NA	NA	NA	NA	NA
oar-miR-154a-5p	0.342465	-2.71845	3.71947	-0.73087	0.464859	0.813562
oar-miR-106a	0.641641	-3.66495	3.67721	-0.996666	0.318927	0.720334
oar-miR-154b-3p	2.05686	0.384119	2.41997	0.158729	0.873883	0.924504
oar-miR-543-5p	0	NA	NA	NA	NA	NA
oar-miR-376a-5p	0.455597	2.63361	3.73556	0.70501	0.480804	0.817991
oar-miR-544-3p	0	NA	NA	NA	NA	NA
oar-miR-411b-5p	0	NA	NA	NA	NA	NA
oar-miR-655-5p	0.15807	-1.09305	3.81546	-0.28648	0.77451	0.909568
oar-miR-376e-3p	1.063	-0.0386635	3.599	-0.0107429	0.991429	0.995756
oar-miR-410-5p	0	NA	NA	NA	NA	NA
oar-miR-496-3p	2.81235	0.508254	2.01501	0.252233	0.800861	0.911763
oar-miR-1193-3p	0	NA	NA	NA	NA	NA
oar-miR-376a-3p	0.52686	-3.3542	3.68825	-0.909428	0.363124	0.74327
oar-miR-376c-5p	0	NA	NA	NA	NA	NA
oar-miR-758-5p	0	NA	NA	NA	NA	NA
oar-miR-412-5p	0.0735994	0.599945	3.81694	0.15718	0.875103	0.924504
oar-miR-487a-3p	0	NA	NA	NA	NA	NA
oar-miR-1193-5p	0	NA	NA	NA	NA	NA
oar-miR-329a-5p	0	NA	NA	NA	NA	NA
oar-miR-654-5p	0	NA	NA	NA	NA	NA
oar-miR-494-5p	7.62764	-1.33128	1.44064	-0.924088	0.35544	0.73909
oar-miR-487b-5p	0.719139	0.0194383	3.65429	0.0053193	0.995756	0.995756
oar-miR-3955-5p	2.00557	-0.930204	2.58501	-0.359845	0.718963	0.88853
oar-miR-370-5p	0.15807	-1.09305	3.81546	-0.28648	0.77451	0.909568
oar-miR-329b-5p	0.402999	2.45329	3.74312	0.655412	0.512202	0.820041
oar-miR-495-5p	2.95721	-0.278301	2.24095	-0.124189	0.901166	0.936926
oar-miR-433-5p	0.78001	-2.1352	3.75961	-0.567931	0.570082	0.847028
oar-miR-3955-3p	0	NA	NA	NA	NA	NA
oar-miR-3957-5p	8.36973	-1.06062	1.35645	-0.781911	0.434267	0.812699
oar-miR-758-3p	0.718152	3.24937	3.71573	0.87449	0.381852	0.757918
oar-miR-380-5p	0	NA	NA	NA	NA	NA
oar-miR-3957-3p	3.40388	0.467449	1.88334	0.248202	0.803978	0.911763
oar-miR-154a-3p	0.846821	3.49904	3.70979	0.943191	0.345583	0.73909

## Sheet: Supp. Table 3C
Chowdhury et al. Exploring the utility of circulating miRNAs as diagnostic biomarkers of Fasciolosis
Supplementary Table 3C - Differential expression of miRNAs in sera during the hepatic stage of infection with F.hepatica in comparison to sera from uninfected sheep
miRNA	baseMean	log2FoldChange	lfcSE	stat	p value	p adj
oar-miR-22-3p	211653	0.813847	0.360681	2.25642	0.0240445	0.572919
oar-miR-103	175574	-0.141613	0.40302	-0.35138	0.725303	0.888092
oar-miR-107	175569	-0.14264	0.404032	-0.353041	0.724058	0.888092
oar-miR-10a	90851.7	0.0530373	0.361669	0.146646	0.883411	0.964391
oar-miR-21	55538.6	0.120407	0.457403	0.26324	0.792366	0.923761
oar-miR-27a	72977.2	0.642152	0.42808	1.50008	0.133595	0.718079
oar-miR-143	42962.5	-0.452374	0.527477	-0.857618	0.391103	0.828894
oar-miR-181a	53597.9	0.0551572	0.353581	0.155996	0.876036	0.964376
oar-miR-148a	44115.3	0.177555	0.337195	0.526565	0.598496	0.861571
oar-miR-10b	27329.4	-0.821271	0.394981	-2.07927	0.0375928	0.572919
oar-miR-26a	29977.7	0.136047	0.32439	0.419394	0.674928	0.888092
oar-miR-30a-5p	12455.4	0.353083	0.511824	0.689852	0.490288	0.828894
oar-miR-150	21553.9	0.0898668	0.536986	0.167354	0.867092	0.962619
oar-miR-23a	21773.2	0.352857	0.352271	1.00166	0.316507	0.828894
oar-miR-221	27956.1	0.312245	0.402695	0.775387	0.438111	0.828894
oar-let-7a	20406.1	0.266556	0.385453	0.691541	0.489226	0.828894
oar-let-7f	12945	0.0692377	0.391534	0.176837	0.859636	0.962499
oar-miR-29a	9647.83	0.679951	0.402194	1.69061	0.0909119	0.710091
oar-miR-127	15205.9	-0.46329	0.411389	-1.12616	0.260098	0.817751
oar-miR-199a-3p	6051.49	-0.605438	0.382897	-1.5812	0.113831	0.710091
oar-let-7i	7433.32	-0.425727	0.392563	-1.08448	0.278152	0.817751
oar-miR-191	10481.8	0.20566	0.342968	0.599649	0.54874	0.831663
oar-miR-19b	4748.88	-0.165279	0.418711	-0.394732	0.69304	0.888092
oar-miR-409-3p	11381.1	0.549309	0.47568	1.15479	0.248178	0.817751
oar-miR-106b	3346.27	-0.632181	0.510951	-1.23726	0.21599	0.817751
oar-let-7g	3407.7	-0.494808	0.4576	-1.08131	0.279558	0.817751
oar-let-7b	6651.68	0.145575	0.530383	0.274471	0.783722	0.923761
oar-miR-99a	3028.69	-0.176751	0.326449	-0.541436	0.588207	0.861571
oar-miR-410-3p	3821.11	-0.213194	0.437453	-0.487353	0.626008	0.866044
oar-let-7c	3080.71	-0.66362	0.48524	-1.36761	0.171434	0.734022
oar-miR-152	1756.82	0.548402	0.419236	1.3081	0.19084	0.757576
oar-miR-16b	1446.81	-0.946003	0.412794	-2.29171	0.0219226	0.572919
oar-miR-125b	2825.47	-0.927747	0.457798	-2.02654	0.042709	0.572919
oar-miR-23b	1801.66	0.40506	0.420015	0.964393	0.334849	0.828894
oar-miR-30d	1753.34	0.296112	0.360499	0.821395	0.411421	0.828894
oar-miR-380-3p	3035.6	-0.0336406	0.499714	-0.0673197	0.946327	0.999749
oar-miR-194	477.531	-0.376741	0.517846	-0.727515	0.46691	0.828894
oar-miR-26b	592.393	-0.414237	0.456034	-0.908348	0.363694	0.828894
oar-let-7d	1269.1	0.394166	0.358439	1.09968	0.271473	0.817751
oar-miR-133	3090.21	-2.62511	0.976203	-2.6891	NA	NA
oar-miR-411a-5p	601.677	-0.544128	0.352878	-1.54197	0.123081	0.718079
oar-miR-25	728.546	-0.198041	0.36895	-0.53677	0.591427	0.861571
oar-miR-665-3p	413.744	0.930438	0.483259	1.92534	0.0541866	0.591537
oar-miR-432	1065.99	-1.19528	0.559404	-2.13671	0.0326214	0.572919
oar-miR-493-5p	632.013	0.474221	0.342369	1.38512	0.166017	0.734022
oar-miR-369-3p	471.563	0.136039	0.375205	0.362573	0.716924	0.888092
oar-miR-3958-3p	516.77	-0.114211	0.443627	-0.257449	0.796832	0.923761
oar-miR-17-5p	232.173	-0.565794	0.516752	-1.09491	0.273558	0.817751
oar-miR-485-5p	674.918	-0.864593	0.605738	-1.42734	0.153482	0.718079
oar-miR-370-3p	414.011	0.790847	0.487274	1.623	0.104589	0.710091
oar-miR-323c	434.207	0.315142	0.404374	0.779333	0.435784	0.828894
oar-miR-541-5p	318.415	0.330986	0.486831	0.679878	0.496582	0.828894
oar-miR-374b	144.424	-0.00462037	0.51989	-0.00888721	0.992909	1
oar-miR-30c	283.58	-0.233557	0.464814	-0.502475	0.615333	0.866044
oar-miR-29b	170.004	0.404644	0.523405	0.773099	0.439464	0.828894
oar-miR-487b-3p	320.35	-0.313677	0.473095	-0.663031	0.507311	0.828894
oar-miR-374a	97.6168	-0.203542	0.540759	-0.3764	0.70662	0.888092
oar-miR-381-3p	115.342	-0.540053	0.471526	-1.14533	0.252073	0.817751
oar-miR-433-3p	270.698	-0.522905	0.553564	-0.944616	0.344855	0.828894
oar-miR-539-3p	60.5219	-0.374957	0.586129	-0.639718	0.522356	0.828894
oar-miR-655-3p	103.096	-0.853992	0.518322	-1.64761	0.0994328	0.710091
oar-miR-200a	66.3484	-0.567419	0.469515	-1.20852	0.226846	0.817751
oar-miR-369-5p	83.5621	-1.26411	0.592618	-2.1331	0.0329168	0.572919
oar-miR-382-5p	139.802	-1.23034	0.622512	-1.97642	0.0481077	0.572919
oar-miR-493-3p	62.3775	-0.224425	0.539474	-0.416006	0.677405	0.888092
oar-miR-136	63.3497	-0.39759	0.577954	-0.687927	0.491499	0.828894
oar-miR-412-3p	106.48	0.500608	0.597697	0.837562	0.402277	0.828894
oar-miR-200b	60.1717	-0.286251	0.595856	-0.480402	0.630942	0.866044
oar-miR-30b	48.9416	-0.997791	0.579709	-1.72119	0.0852158	0.710091
oar-miR-485-3p	104.574	0.378742	0.460476	0.8225	0.410792	0.828894
oar-miR-543-3p	89.2934	0.519588	0.496717	1.04605	0.29554	0.823739
oar-miR-329b-3p	64.1556	-0.895657	0.610085	-1.46809	0.142081	0.718079
oar-miR-30a-3p	37.9364	0.566446	0.529871	1.06903	0.285057	0.817751
oar-miR-218a	46.9483	-1.36251	0.846826	-1.60896	0.107625	0.710091
oar-miR-3956-3p	84.3814	0.912588	0.52575	1.73578	0.082602	0.710091
oar-miR-323a-3p	353.413	-2.77306	1.10856	-2.5015	0.0123668	0.572919
oar-miR-1185-3p	19.0125	0.974677	1.06372	0.916291	0.359514	0.828894
oar-miR-200c	38.8896	-1.48452	0.744502	-1.99397	0.0461548	0.572919
oar-miR-494-3p	29.8751	0.979173	0.615327	1.5913	0.111541	0.710091
oar-miR-495-3p	23.9164	-1.23205	0.755768	-1.6302	0.103059	0.710091
oar-miR-3959-5p	10.6215	-1.05061	0.987047	-1.0644	0.287149	0.817751
oar-miR-3959-3p	6.58001	-1.81095	1.33118	-1.36041	0.1737	0.734022
oar-miR-431	27.251	-0.261045	0.964857	-0.270553	0.786735	0.923761
oar-miR-154b-5p	37.7448	-0.213729	0.681311	-0.313702	0.753747	0.914167
oar-miR-3956-5p	24.6914	0.244687	0.653332	0.374521	0.708017	0.888092
oar-miR-377-3p	9.39709	0.760266	1.12541	0.675545	0.49933	0.828894
oar-miR-376b-3p	6.89586	-1.28255	1.41405	-0.907007	0.364403	0.828894
oar-miR-376c-3p	12.9544	-0.107261	0.980848	-0.109355	0.912921	0.980267
oar-miR-382-3p	25.576	-0.346337	0.747714	-0.463194	0.643225	0.868685
oar-miR-379-5p	6.09402	-1.03347	1.65167	-0.625711	0.531505	0.828894
oar-miR-409-5p	4.18071	-2.28564	1.71698	-1.3312	0.183123	0.749658
oar-miR-379-3p	7.44575	-0.596293	1.11505	-0.534769	0.59281	0.861571
oar-miR-323b	9.82649	-0.210297	1.08971	-0.192984	0.846971	0.962499
oar-miR-134-3p	6.8952	6.02263e-06	1.31552	4.57814e-06	0.999996	1
oar-miR-377-5p	6.52662	-1.15673	1.47717	-0.783073	0.433584	0.828894
oar-miR-411a-3p	5.29912	-2.97791	1.36249	-2.18564	0.0288422	0.572919
oar-miR-134-5p	12.0212	1.25543	1.12743	1.11353	0.26548	0.817751
oar-miR-1197-3p	7.45511	-4.55717	1.50531	-3.0274	0.00246669	0.323137
oar-miR-299-5p	6.50803	-1.59848	1.40092	-1.14102	0.253861	0.817751
oar-miR-541-3p	28.2152	1.32295	0.87738	1.50784	0.131596	0.718079
oar-miR-299-3p	2.80511	1.32447	2.15099	0.615747	0.538061	0.829247
oar-miR-665-5p	2.7593	0.756338	2.15317	0.351267	0.725388	0.888092
oar-miR-323a-5p	26.5808	-3.50593	2.11487	-1.65775	NA	NA
oar-miR-654-3p	0.993017	2.55898	3.58071	0.714657	0.474821	0.828894
oar-miR-362	2.32546	3.27785	2.23642	1.46567	0.142739	0.718079
oar-miR-329a-3p	1.32432	-2.31819	2.75662	-0.840954	0.400374	0.828894
oar-miR-376b-5p	0	NA	NA	NA	NA	NA
oar-miR-668-3p	0.316738	-2.23284	3.75722	-0.594279	0.552326	0.831663
oar-miR-411b-3p	1.5013	-4.72314	3.30078	-1.43092	0.152453	0.718079
oar-miR-1185-5p	0	NA	NA	NA	NA	NA
oar-miR-376d	0	NA	NA	NA	NA	NA
oar-miR-376e-5p	0	NA	NA	NA	NA	NA
oar-miR-487a-5p	0.402999	2.37559	3.74312	0.634655	0.525654	0.828894
oar-miR-1197-5p	0.294397	1.94033	3.76566	0.515269	0.606365	0.863411
oar-miR-544-5p	2.37909	0.683048	2.24217	0.304637	0.760643	0.914167
oar-miR-3958-5p	0.374018	0.686976	3.78491	0.181504	0.855972	0.962499
oar-miR-668-5p	1.04154	3.21598	3.7146	0.865767	0.386618	0.828894
oar-miR-496-5p	0	NA	NA	NA	NA	NA
oar-miR-539-5p	0	NA	NA	NA	NA	NA
oar-miR-381-5p	0	NA	NA	NA	NA	NA
oar-miR-154a-5p	0.342465	0	3.81694	0	1	1
oar-miR-106a	0.641641	0	3.81694	0	1	1
oar-miR-154b-3p	2.05686	1.76448	2.53249	0.696739	0.485966	0.828894
oar-miR-543-5p	0	NA	NA	NA	NA	NA
oar-miR-376a-5p	0.455597	2.55591	3.73556	0.68421	0.493842	0.828894
oar-miR-544-3p	0	NA	NA	NA	NA	NA
oar-miR-411b-5p	0	NA	NA	NA	NA	NA
oar-miR-655-5p	0.15807	0	3.81694	0	1	1
oar-miR-376e-3p	1.063	2.92365	3.72274	0.785349	0.432249	0.828894
oar-miR-410-5p	0	NA	NA	NA	NA	NA
oar-miR-496-3p	2.81235	1.65914	2.09599	0.791576	0.428608	0.828894
oar-miR-1193-3p	0	NA	NA	NA	NA	NA
oar-miR-376a-3p	0.52686	0	3.81694	0	1	1
oar-miR-376c-5p	0	NA	NA	NA	NA	NA
oar-miR-758-5p	0	NA	NA	NA	NA	NA
oar-miR-412-5p	0.0735994	0.522246	3.81694	0.136823	0.89117	0.964821
oar-miR-487a-3p	0	NA	NA	NA	NA	NA
oar-miR-1193-5p	0	NA	NA	NA	NA	NA
oar-miR-329a-5p	0	NA	NA	NA	NA	NA
oar-miR-654-5p	0	NA	NA	NA	NA	NA
oar-miR-494-5p	7.62764	-0.118084	1.46759	-0.0804611	0.935871	0.99674
oar-miR-487b-5p	0.719139	2.3756	3.74312	0.634658	0.525651	0.828894
oar-miR-3955-5p	2.00557	1.2992	2.73412	0.47518	0.634659	0.866044
oar-miR-370-5p	0.15807	0	3.81694	0	1	1
oar-miR-329b-5p	0.402999	2.37559	3.74312	0.634655	0.525654	0.828894
oar-miR-495-5p	2.95721	-0.396427	2.2379	-0.177142	0.859397	0.962499
oar-miR-433-5p	0.78001	-3.45858	3.68542	-0.938448	0.348014	0.828894
oar-miR-3955-3p	0	NA	NA	NA	NA	NA
oar-miR-3957-5p	8.36973	-0.852401	1.3609	-0.626351	0.531085	0.828894
oar-miR-758-3p	0.718152	3.17167	3.71573	0.853579	0.393338	0.828894
oar-miR-380-5p	0	NA	NA	NA	NA	NA
oar-miR-3957-3p	3.40388	-0.683217	1.83626	-0.37207	0.70984	0.888092
oar-miR-154a-3p	0.846821	3.42134	3.70979	0.922247	0.3564	0.828894
