# Supplementary material for: Exploring the utility of circulating miRNAs as diagnostic biomarkers of fasciolosis
Source: Sci Rep. 2024 Mar 28;14:7431. doi: 10.1038/s41598-024-57704-9 (PMC10978983; doi:10.1038/s41598-024-57704-9)
Supplement: Supplementary file 5 — Supplementary Table S4. [file 41598_2024_57704_MOESM5_ESM.xlsx]

## Sheet: Primer testing
Chowdhury et al. Exploring the utility of circulating miRNAs as diagnostic biomarkers of Fasciolosis
Supplementary Table 4. Assessment of primer sensitivity and specificity using lamb tissue and sheep sera.
	Lamb tissue	Sheep sera (non-infected)
miRNA	Avg Cq ± SEM (n = 6*)	Cq (n=1)
oar-miR-3957	30.1 ± 0.07	35.7
oar-miR-323	28.3 ± 0.25	33.5
oar-miR-133	14.6 ± 0.41	30.8
oar-miR1197	33.3 ± 0.24	No Cq
150ng of lamb tissue RNA and 100ng of sheep sera was used for cDNA synthesis. cDNA samples were diluted 1:2 and 4.5ul of the diluted cDNA was used for qPCR.
*2 technical replicates of lamb tissue RNA, 3 technical replicates for qPCR for each sample. Avg: Average, SEM: Standard error mean
